# Supplementary material for: Identification of herpesvirus transcripts from genomic regions around the replication origins
Source: Sci Rep. 2023 Sep 29;13:16395. doi: 10.1038/s41598-023-43344-y (PMC10541914; doi:10.1038/s41598-023-43344-y)
Supplement: Supplementary file 12 — Supplementary Table 2. [file 41598_2023_43344_MOESM12_ESM.xlsx]

## Sheet: EHV-1
Start	Stop	exon composition	strand	1h_A	1h_b	1h_C	2h_A	2h_B	2h_C	4h_A	4h_B	4h_C	6h_A	6h_B	6h_C	8h_A	8h_B	8h_C	12h_A	12h_B	12h_C	18h_A	18h_B	18h_C	24h_A	24h_B	24h_C	48h_A	48h_B	48h_C	dcDNA_flongle	dcDNA_minion	dcDNA_terminator	dRNA_minion	dRNA_terminator	all_count	CAGE
65.089	74.183	65,089-74,183	-	0	0	0	0	0	0	0	0	0	0	0	0	0	0	1	1	0	0	0	0	0	0	0	0	0	1	1	0	0	2	0	0	6	501
67.167	74.183	67,167-74,183	-	0	0	0	0	0	0	0	0	0	0	0	0	0	0	0	2	1	1	0	1	0	1	0	0	1	0	1	0	0	1	0	0	9	501
69.068	74.183	69,068-74,183	-	0	0	0	0	0	0	0	0	0	0	0	0	0	0	1	1	0	2	0	0	0	0	0	2	0	0	1	0	2	1	0	0	10	501
70.672	73.833	70,672-73,833	+	0	0	0	0	0	0	0	0	0	0	0	0	0	0	0	1	1	0	0	0	0	0	0	0	0	0	0	0	0	2	0	0	4	5
70.75	73.833	70,750-73,833	+	0	0	0	0	0	0	0	0	0	0	0	0	0	0	0	0	0	0	1	0	0	0	0	0	0	1	1	0	0	0	0	0	3	0
70.837	73.833	70,837-73,833	+	0	0	0	0	0	0	0	0	0	0	0	0	0	1	0	0	1	1	0	0	0	0	0	0	0	3	0	0	0	0	0	0	6	0
70.903	73.833	70,903-73,833	+	0	0	0	0	0	0	0	0	0	0	0	0	0	0	0	0	2	1	1	2	0	0	0	1	0	0	1	0	2	3	0	0	13	0
71.038	73.833	71,038-73,833	+	0	0	0	0	0	0	0	0	0	0	0	0	0	0	0	5	3	3	1	0	1	7	3	1	1	3	6	1	1	3	1	4	44	18
71.119	73.833	71,119-73,833	+	0	0	0	0	0	0	1	0	0	1	2	0	11	16	22	96	58	51	4	7	0	18	8	0	13	4	11	2	23	108	2	8	466	100
73.834	74.183	73,834-74,183	-	2	0	0	1	1	2	9	11	8	80	92	96	272	329	371	1.165	941	1.059	693	395	360	490	317	329	634	582	436	1	348	1.576	199	771	11.57	501
73.834	74.257	73,834-74,257	-	0	0	0	0	0	0	0	1	0	0	0	0	0	1	0	6	5	1	1	0	1	0	1	1	2	2	3	0	3	2	0	1	31	3
73.834	74.915	73,834-74,915	-	0	0	0	0	0	0	0	0	0	0	0	0	0	1	0	1	0	0	0	2	1	0	0	0	1	0	2	0	0	0	0	0	8	0
73.834	75.187	73,834-75,187	-	0	0	0	0	0	0	0	0	0	0	0	0	0	0	0	0	0	2	2	0	0	0	0	0	3	1	0	0	1	0	0	0	9	0
73.834	75.358	73,834-75,358	-	0	0	0	0	0	0	0	0	0	0	0	0	1	1	1	3	1	1	1	2	0	0	0	0	0	0	0	0	0	2	0	0	13	3
73.834	75.742	73,834-75,742	-	0	0	0	0	0	0	0	0	0	0	0	0	0	0	0	0	0	0	1	0	1	1	0	1	1	0	2	0	0	0	0	0	7	0
73.834	76.188	73,834-76,188	-	0	0	0	0	0	0	0	0	0	0	0	0	0	0	0	3	2	0	1	1	2	1	1	2	0	1	2	0	3	3	0	0	22	0
73.834	76.272	73,834-76,272	-	0	0	0	0	0	0	0	0	0	0	0	0	0	0	1	1	0	3	0	0	0	2	1	1	3	1	2	0	4	6	0	0	25	4
73.834	76.361	73,834-76,361	-	0	0	0	0	0	0	0	0	0	0	0	0	3	7	7	46	27	33	7	9	10	34	26	16	11	5	19	2	16	48	0	0	326	92
73.834	76.458	73,834-76,458	-	0	0	0	0	0	0	0	0	0	0	0	0	0	0	0	3	2	1	0	0	0	1	1	0	2	1	1	0	2	4	0	0	18	4
73.834	76.917	73,834-76,917	-	0	0	0	0	0	0	0	0	0	0	0	0	0	0	0	0	1	0	0	1	1	0	0	0	1	0	1	0	1	3	0	0	9	1
73.834	77.028	73,834-77,028	-	0	0	0	0	0	0	0	0	0	0	0	0	0	0	2	9	4	2	4	1	1	6	2	4	6	2	8	0	3	7	0	0	61	1
73.834	77.251	73,834-77,251	-	0	0	0	0	0	0	0	0	0	0	0	0	0	0	1	3	2	0	0	0	0	0	1	1	1	0	1	0	2	0	0	0	12	7
73.834	77.34	73,834-77,340	-	0	0	0	0	0	0	0	0	0	0	0	0	0	0	0	0	1	0	1	0	0	0	2	1	0	1	1	0	1	1	0	0	9	0
73.856	74.182	73,856-74,182	+	0	0	0	0	0	0	0	0	0	0	0	0	0	0	0	0	0	1	4	1	1	0	0	1	1	0	1	0	1	1	0	0	12	0
74.614	76.272	74,614-76,272	-	0	0	0	0	0	0	0	0	0	0	1	1	3	4	2	6	6	5	2	0	2	2	3	1	1	1	0	0	1	10	4	1	56	4
74.614	76.361	74,614-76,361	-	0	0	0	0	0	0	1	2	2	7	8	6	41	44	43	116	96	96	26	21	19	36	21	24	30	22	37	6	53	203	11	12	983	92
74.614	76.458	74,614-76,458	-	0	0	0	0	0	0	0	0	0	1	1	0	0	1	1	3	1	2	4	0	1	4	1	0	1	2	1	0	1	5	0	0	30	4
74.614	76.917	74,614-76,917	-	0	0	0	0	0	0	0	0	0	0	0	0	0	0	0	0	1	1	0	0	1	0	0	0	0	1	4	0	1	1	1	0	11	1
74.614	77.028	74,614-77,028	-	0	0	0	0	0	0	0	0	0	0	0	0	0	1	1	4	3	3	6	2	1	8	5	5	6	3	11	0	4	12	0	0	75	1
74.614	77.251	74,614-77,251	-	0	0	0	0	0	0	0	0	0	0	0	0	0	2	1	4	0	2	1	0	2	1	0	0	2	0	0	0	1	3	0	1	20	7
74.614	77.34	74,614-77,340	-	0	0	0	0	0	0	0	0	0	0	0	0	0	0	0	3	1	1	2	0	0	1	0	0	2	1	0	0	1	0	0	1	13	0
113.821	118.756	113,821-118,756	-	0	0	0	0	0	0	0	0	0	0	0	0	0	0	5	0	2	10	0	0	0	0	0	0	0	0	0	0	0	3	0	0	20	19
113.821	119.214	113,821-119,214	-	0	0	0	0	0	0	0	0	0	0	0	0	0	0	0	0	2	0	0	0	0	0	0	0	0	0	1	0	1	0	0	0	4	54
118.813	119.857	118,813-119,857	+	0	0	0	0	0	0	0	0	0	0	0	2	0	1	0	2	1	1	1	3	1	2	3	1	6	3	1	0	2	8	2	0	40	0
118.878	119.749	118,878-119,136;119,461-119,749	+	0	0	0	0	0	0	0	0	1	0	2	2	0	0	1	1	1	1	3	0	0	2	0	0	2	1	1	0	2	2	0	0	22	63
118.878	119.749	118,878-119,224;119,461-119,749	+	0	0	0	0	0	0	0	0	0	0	0	0	0	0	0	0	0	0	0	0	0	1	0	0	1	3	0	0	0	0	0	0	5	63
118.878	119.749	118,878-119,749	+	0	0	0	0	0	0	0	0	0	1	2	1	0	1	2	1	1	2	0	0	0	2	1	1	3	2	0	0	3	1	1	0	25	63
118.878	119.857	118,878-119,857	+	0	0	0	0	0	0	1	2	3	14	18	17	18	26	24	52	42	48	28	20	11	9	15	15	47	24	10	5	28	80	5	2	564	63
118.878	119.857	118,878-119,136;119,461-119,857	+	0	0	0	0	0	0	0	1	3	1	0	2	3	3	1	2	4	5	3	6	3	1	1	0	10	4	2	0	3	14	0	0	72	63
118.878	119.857	118,878-119,224;119,461-119,857	+	0	0	0	0	0	0	0	0	0	0	0	0	0	0	2	0	1	0	0	2	0	1	1	1	7	5	7	0	0	1	0	0	28	63
118.935	119.857	118,935-119,857	+	0	0	0	0	0	0	0	0	0	1	1	0	0	2	0	1	2	2	3	0	2	2	0	0	2	1	0	0	2	5	3	2	31	1
118.935	119.857	118,935-119,136;119,461-119,857	+	0	0	0	0	0	0	0	0	0	0	0	0	0	0	0	0	1	0	0	2	0	2	0	0	4	2	2	0	1	0	0	0	14	1
118.935	119.857	118,935-119,224;119,461-119,857	+	0	0	0	0	0	0	0	0	0	0	0	0	0	0	0	0	0	0	0	0	0	0	1	0	1	0	1	0	0	0	0	0	3	1
119.05	119.857	119,050-119,857	+	0	0	0	0	0	0	0	0	0	0	0	0	1	1	1	4	1	6	2	1	4	1	1	3	6	5	3	0	0	2	3	5	50	0
119.05	119.857	119,050-119,136;119,461-119,857	+	0	0	0	0	0	0	0	0	0	0	0	0	0	0	0	0	1	1	0	0	0	3	0	1	2	3	1	0	0	0	0	0	12	0
119.05	119.857	119,050-119,224;119,461-119,857	+	0	0	0	0	0	0	0	0	0	0	0	0	0	0	0	0	0	0	0	0	0	1	0	0	0	1	1	0	0	0	0	0	3	0
119.375	119.857	119,375-119,857	+	0	0	0	0	0	0	0	0	0	1	1	3	6	4	4	19	12	16	12	14	7	4	9	6	14	7	4	1	5	17	9	5	180	9
119.443	119.749	119,443-119,749	+	0	0	0	0	0	0	0	0	0	0	0	0	0	0	0	1	0	0	0	0	0	1	0	0	1	1	0	0	0	2	1	0	7	6
119.443	119.857	119,443-119,857	+	0	0	0	0	0	0	0	0	0	1	1	0	1	2	1	6	5	2	3	3	2	1	3	2	5	5	4	0	3	11	1	2	64	6
119.538	119.749	119,538-119,749	+	0	0	0	0	0	0	0	0	0	0	0	0	0	0	0	0	0	0	0	0	0	0	0	1	0	0	1	0	0	1	1	0	4	10
119.538	119.857	119,538-119,857	+	0	0	0	0	0	0	0	0	0	0	0	1	0	2	3	16	8	13	12	11	8	3	6	4	22	19	3	1	7	22	4	3	168	10
119.559	119.857	119,559-119,857	+	0	0	0	0	0	0	0	0	0	0	0	1	0	1	2	13	9	6	7	10	2	1	1	0	9	11	6	0	4	8	3	3	97	22
119.651	119.857	119,651-119,857	+	0	0	0	0	0	0	0	0	0	0	0	0	0	1	3	13	9	16	13	4	12	5	5	3	6	10	6	0	4	11	0	1	122	1
120.072	122.451	120,072-122,451	+	0	0	0	0	0	0	0	0	0	0	0	0	0	1	1	3	4	5	0	0	0	0	0	0	0	1	3	1	1	3	0	0	23	1
120.072	122.451	120,072-121,108;121,287-122,451	+	0	0	0	0	0	0	0	0	0	0	0	0	0	0	0	1	1	0	0	0	0	1	0	0	1	0	3	0	1	1	0	0	9	1
120.072	122.451	120,072-121,068;121,287-122,451	+	0	0	0	0	0	0	0	0	0	0	0	0	0	0	0	0	1	1	0	0	0	0	0	0	0	1	0	0	1	1	0	0	5	1
120.382	122.451	120,382-121,068;121,287-122,451	+	0	0	0	0	0	0	0	0	0	0	0	0	0	0	0	0	2	1	0	0	0	0	1	0	1	0	0	0	0	0	0	0	5	2
120.382	122.451	120,382-121,108;121,287-122,451	+	0	0	0	0	0	0	0	0	0	0	0	0	0	0	0	1	0	1	0	0	0	1	0	0	0	0	0	0	0	0	0	0	3	2
121.002	122.451	121,002-121,068;121,287-122,451	+	0	0	0	0	0	0	34	31	41	60	30	34	34	40	71	58	49	47	5	3	2	1	4	1	2	1	8	14	79	277	0	0	926	364
121.002	122.451	121,002-121,108;121,287-122,451	+	0	0	0	0	0	0	39	36	52	53	38	40	34	57	67	53	42	54	9	1	2	0	3	0	5	3	5	10	57	241	0	0	901	364
121.002	122.451	121,002-122,451	+	0	0	0	0	0	0	5	2	2	18	15	18	8	23	30	13	16	13	1	1	1	1	0	3	3	3	17	4	15	54	3	1	270	364
121.3	122.451	121,300-122,451	+	0	0	0	0	0	0	6	11	11	25	23	20	10	13	19	12	5	16	2	1	1	2	0	2	3	1	3	4	14	32	5	3	244	1
121.325	122.451	121,325-122,451	+	0	0	0	0	0	0	3	4	5	12	8	5	3	1	4	1	1	1	2	2	0	0	0	0	2	0	0	0	3	3	12	7	79	0
140.709	141.835	140,709-141,835	-	0	0	0	0	0	0	3	4	5	12	8	6	3	1	4	1	1	1	2	2	0	0	0	0	2	0	0	0	3	3	12	6	79	0
140.709	141.86	140,709-141,860	-	0	0	0	0	0	0	6	11	11	24	23	20	10	13	20	13	5	16	2	1	1	2	0	2	2	1	3	4	14	32	5	3	244	2
140.709	142.158	140,709-141,873;142,052-142,158	-	0	0	0	0	0	0	61	43	81	72	58	60	67	83	119	85	54	76	16	3	1	3	3	0	6	3	9	10	95	407	0	0	1.415	362
140.709	142.158	140,709-141,873;142,092-142,158	-	0	0	0	0	0	0	53	49	62	81	46	47	48	56	104	79	67	83	8	3	3	1	4	2	4	2	9	21	89	376	0	0	1.297	362
140.709	142.158	140,709-142,158	-	0	0	0	0	0	0	5	2	2	18	15	19	8	22	30	13	15	13	1	1	1	1	0	2	3	3	17	4	15	54	3	1	268	362
140.709	142.158	140,709-141,873;142,045-142,158	-	0	0	0	0	0	0	9	10	9	12	13	7	4	6	20	6	7	11	0	0	0	0	0	0	1	0	1	1	7	35	0	0	159	362
140.709	142.158	140,709-141,873;142,076-142,158	-	0	0	0	0	0	0	2	1	5	3	1	7	2	3	4	4	2	6	0	0	0	0	0	0	0	0	0	2	10	31	0	0	83	362
140.709	142.778	140,709-141,873;142,092-142,778	-	0	0	0	0	0	0	0	0	0	0	0	0	0	0	0	0	2	1	0	0	0	0	1	0	1	0	0	0	0	1	0	0	6	2
140.709	142.778	140,709-141,873;142,052-142,778	-	0	0	0	0	0	0	0	0	0	0	0	0	0	0	0	1	0	0	0	0	0	2	0	0	0	0	2	0	0	0	0	0	5	2
140.709	143.088	140,709-143,088	-	0	0	0	0	0	0	0	0	0	0	0	0	0	1	1	3	3	5	0	0	0	0	0	0	0	1	3	1	1	3	0	0	22	1
140.709	143.088	140,709-141,873;142,052-143,088	-	0	0	0	0	0	0	0	0	0	0	0	0	0	0	0	1	1	0	0	0	0	2	0	1	1	0	4	0	1	1	0	0	12	1
140.709	143.088	140,709-141,873;142,092-143,088	-	0	0	0	0	0	0	0	0	0	0	0	0	0	0	0	0	2	2	0	0	0	0	0	0	0	1	0	0	1	1	0	0	7	1
140.709	143.601	140,709-141,873;142,052-143,601	-	0	0	0	0	0	0	0	0	0	0	0	0	0	0	0	0	0	0	0	0	0	0	0	0	1	1	0	0	1	0	0	0	3	22
140.709	143.622	140,709-141,873;142,092-143,622	-	0	0	0	0	0	0	0	0	0	0	0	0	0	0	0	1	1	0	0	0	0	0	1	0	0	0	0	0	0	0	0	0	3	10
143.303	143.509	143,303-143,509	-	0	0	0	0	0	0	0	0	0	0	0	0	0	1	3	13	9	16	13	4	12	5	5	3	6	10	6	0	4	11	0	1	122	5
143.303	143.601	143,303-143,601	-	0	0	0	0	0	0	0	0	0	0	0	1	0	1	2	13	9	6	7	10	2	1	1	0	9	11	6	0	4	8	3	3	97	22
143.303	143.622	143,303-143,622	-	0	0	0	0	0	0	0	0	0	0	0	1	0	2	3	16	8	13	12	11	8	3	6	4	22	19	3	1	7	22	4	3	168	10
143.303	143.717	143,303-143,717	-	0	0	0	0	0	0	0	0	0	1	1	0	1	2	1	6	5	2	3	3	2	1	3	2	5	5	4	0	3	11	1	2	64	6
143.303	143.785	143,303-143,785	-	0	0	0	0	0	0	0	0	0	1	1	3	6	4	4	19	12	16	12	14	7	4	9	6	14	7	4	1	5	17	9	5	180	9
143.303	144.11	143,303-144,110	-	0	0	0	0	0	0	0	0	0	0	0	0	1	1	1	4	1	6	2	1	4	1	1	3	6	5	3	0	0	2	3	5	50	0
143.303	144.11	143,303-143,699;144,024-144,110	-	0	0	0	0	0	0	0	0	0	0	0	0	0	0	0	0	1	1	0	0	0	3	0	1	2	3	1	0	0	0	0	0	12	0
143.303	144.11	143,303-143,699;143,936-144,110	-	0	0	0	0	0	0	0	0	0	0	0	0	0	0	0	0	0	0	0	0	0	1	0	0	0	1	1	0	0	0	0	0	3	0
143.303	144.225	143,303-144,225	-	0	0	0	0	0	0	0	0	0	1	1	0	0	2	0	1	2	2	3	0	2	2	0	0	2	1	0	0	2	5	3	2	31	1
143.303	144.225	143,303-143,699;144,024-144,225	-	0	0	0	0	0	0	0	0	0	0	0	0	0	0	0	0	1	0	0	2	0	2	0	1	4	2	2	0	1	0	0	0	15	1
143.303	144.225	143,303-143,699;143,936-144,225	-	0	0	0	0	0	0	0	0	0	0	0	0	0	0	0	0	0	0	0	0	0	0	1	0	1	0	1	0	0	0	0	0	3	1
143.303	144.282	143,303-144,282	-	0	0	0	0	0	0	1	2	3	14	18	17	18	25	24	52	42	48	28	20	11	9	15	15	47	24	10	5	28	80	5	2	563	63
143.303	144.282	143,303-143,699;144,024-144,282	-	0	0	0	0	0	0	0	1	3	1	0	2	3	3	1	2	4	5	3	6	3	1	1	0	11	4	2	0	3	13	0	0	72	63
143.303	144.282	143,303-143,699;143,936-144,282	-	0	0	0	0	0	0	0	0	0	0	0	0	0	0	2	1	1	0	0	3	0	2	1	1	8	6	7	0	0	1	0	0	33	63
143.303	144.347	143,303-144,347	-	0	0	0	0	0	0	0	0	0	0	0	2	0	1	0	2	1	1	1	3	1	2	3	1	6	3	1	0	2	8	2	0	40	0
143.411	143.622	143,411-143,622	-	0	0	0	0	0	0	0	0	0	0	0	0	0	0	0	0	0	0	0	0	0	0	0	1	0	0	1	0	0	1	1	0	4	10
143.411	143.717	143,411-143,717	-	0	0	0	0	0	0	0	0	0	0	0	0	0	0	0	1	0	0	0	0	0	1	0	0	1	1	0	0	0	2	1	0	7	6
143.411	144.282	143,411-143,699;144,024-144,282	-	0	0	0	0	0	0	0	0	1	0	2	2	0	0	1	1	1	1	3	0	0	2	1	0	2	1	1	0	2	2	0	0	23	63
143.411	144.282	143,411-143,699;143,936-144,282	-	0	0	0	0	0	0	0	0	0	0	0	0	0	0	0	0	0	0	0	0	0	1	0	0	2	3	0	0	0	0	0	0	6	63
143.411	144.282	143,411-144,282	-	0	0	0	0	0	0	0	0	0	1	2	1	0	1	2	1	1	2	0	0	0	2	1	1	3	2	0	0	3	1	1	0	25	63
143.946	149.339	143,946-149,339	+	0	0	0	0	0	0	0	0	0	0	0	0	0	0	0	0	2	0	0	0	0	0	0	0	0	0	1	0	1	0	0	0	4	54
144.404	149.339	144,404-149,339	+	0	0	0	0	0	0	0	0	0	0	0	0	0	0	5	0	2	10	0	0	0	0	0	0	0	0	0	0	0	3	0	0	20	19

## Sheet: PRV
Start	Stop	exon composition	strand	C6-12h_1_tr	C6-12h_2_tr	C6-12h_3_tr	C6-1h_1_tr	C6-1h_2_tr	C6-1h_3_tr	C6-2h_1_tr	C6-2h_2_tr	C6-2h_3_tr	C6-4h_1_tr	C6-4h_2_tr	C6-4h_3_tr	C6-6h_1_tr	C6-6h_2_tr	C6-6h_3_tr	C6-8h_1_tr	C6-8h_2_tr	C6-8h_3_tr	PC12-12h_1_tr	PC12-12h_2_tr	PC12-12h_3_tr	PC12-1h_1_tr	PC12-1h_2_tr	PC12-1h_3_tr	PC12-2h_1_tr	PC12-2h_2_tr	PC12-2h_3_tr	PC12-4h_1_tr	PC12-4h_2_tr	PC12-4h_3_tr	PC12-6h_1_tr	PC12-6h_2_tr	PC12-6h_3_tr	PC12-8h_1_tr	PC12-8h_2_tr	PC12-8h_3_tr	PK15-12h_1_tr	PK15-12h_2_tr	PK15-12h_3_tr	PK15-1h_1_tr	PK15-1h_2_tr	PK15-1h_3_tr	PK15-2h_1_tr	PK15-2h_2_tr	PK15-2h_3_tr	PK15-4h_1_tr
59068	62340	59,068-62,340	+	4	4	5	0	0	0	0	0	0	1	0	0	1	1	1	0	1	1	1	0	0	0	0	0	0	0	0	0	0	1	0	1	0	0	2	1	0	0	2	0	0	0	0	0	0	1
59793	62340	59,793-62,340	+	0	0	0	0	0	0	0	0	0	0	0	0	0	0	0	0	0	0	0	0	0	0	0	0	0	0	0	0	0	0	0	0	0	0	0	0	2	1	0	0	0	0	0	0	0	0
60234	62340	60,234-62,340	+	16	22	16	0	0	0	0	0	0	0	0	0	0	2	6	5	4	3	9	0	0	0	0	0	0	0	0	1	0	0	2	3	0	0	0	0	54	64	32	0	0	0	0	0	0	0
61076	62340	61,076-62,340	+	0	4	0	0	0	0	0	0	0	0	0	0	0	0	0	0	0	0	1	0	0	0	0	0	0	0	0	0	0	0	0	0	0	0	0	0	8	4	0	0	0	0	0	0	0	0
61612	62340	61,612-62,340	+	0	0	0	0	0	0	0	0	0	0	0	0	0	0	0	0	0	0	0	0	0	0	0	0	0	0	0	0	0	0	0	0	0	0	0	0	0	0	3	0	0	0	0	0	0	0
62008	62340	62,008-62,340	+	3	0	0	0	0	0	0	0	0	0	0	0	0	0	0	0	0	0	0	0	0	0	0	0	0	0	0	0	0	0	0	0	0	0	0	0	0	0	0	0	0	0	0	0	0	0
62152	62340	62,152-62,340	+	5	0	0	0	0	0	0	0	0	0	0	0	0	0	0	0	0	0	0	0	2	0	0	0	0	0	0	0	0	0	1	0	0	0	0	0	0	0	0	0	0	0	0	0	0	0
62345	63420	62,345-63,420	-	0	0	0	0	0	0	0	0	0	0	0	0	0	0	0	0	0	0	0	0	0	0	0	0	0	0	0	0	0	0	0	0	0	0	0	0	0	1	0	0	0	0	0	0	0	0
63164	63420	63,164-63,420	-	1960	1815	500	3	0	0	0	18	0	43	33	26	276	344	393	782	1050	880	5961	10020	5083	0	0	0	0	0	17	305	240	247	724	1763	1252	1915	1418	445	22027	17035	7259	0	0	0	0	0	242	615
63164	64127	63,164-64,127	-	0	0	0	0	0	0	0	0	0	0	0	0	0	0	0	0	0	4	0	0	4	0	0	0	0	0	0	0	0	0	0	0	0	0	0	0	0	42	0	0	0	0	0	0	0	0
63164	65752	63,164-65,752	-	0	0	1	0	0	0	0	0	0	0	0	0	0	0	0	0	0	0	0	0	0	0	0	0	0	0	0	0	0	0	0	0	0	0	0	0	0	4	2	0	0	0	0	0	0	0
63175	63420	63,175-63,420	+	0	0	0	0	0	0	0	0	0	0	0	0	0	0	0	0	0	0	0	0	3	0	0	0	0	0	0	0	0	0	0	1	0	0	0	0	0	0	0	0	0	0	0	0	0	0
64133	64640	64,133-64,640	-	0	0	0	0	0	0	0	0	0	0	0	0	0	0	0	0	0	0	0	0	0	0	0	0	0	0	0	0	0	0	0	0	0	0	0	0	2	0	0	0	0	0	0	0	0	0
64133	65582	64,133-65,582	-	0	0	0	0	0	0	0	0	0	0	0	0	0	0	0	0	0	0	0	0	0	0	0	0	0	0	0	0	0	0	0	0	0	0	0	0	0	0	0	0	0	0	0	0	0	0
64133	65752	64,133-65,752	-	47	44	36	0	0	0	0	0	0	0	0	0	5	7	5	7	6	8	25	0	0	0	0	0	0	0	3	0	2	0	0	0	0	0	13	6	64	69	58	0	0	0	0	0	0	0
64133	65880	64,133-65,880	-	1	2	0	0	0	0	0	0	0	0	0	0	0	0	0	0	0	0	0	0	0	0	0	0	0	0	0	0	0	0	0	0	0	0	0	0	3	0	0	0	0	0	0	0	0	0
95889	96628	95,889-96,628	-	0	0	0	0	0	0	0	0	0	0	0	0	0	0	0	0	0	0	0	0	0	0	0	0	0	0	0	0	0	0	0	0	0	0	0	0	0	0	0	0	0	0	2	0	0	0
95889	96843	95,889-96,843	-	5	0	6	0	0	0	0	0	0	0	0	0	0	0	0	0	0	0	3	0	0	0	0	0	0	0	0	0	0	0	0	0	0	0	0	0	0	0	0	0	0	0	0	0	0	0
95889	97126	95,889-96,851;96,990-97,126	-	0	0	0	0	0	0	0	0	0	0	0	0	0	0	0	0	0	0	0	0	0	0	0	0	0	0	0	0	0	0	0	0	0	0	0	0	0	0	0	0	0	0	0	0	0	0
95889	97174	95,889-96,851;96,990-97,174	-	0	0	0	0	0	0	0	0	0	0	0	0	0	0	0	0	0	0	0	0	0	0	0	0	0	0	0	0	0	0	0	0	0	0	0	0	0	0	0	0	0	0	0	0	0	0
95889	97174	95,889-97,174	-	1	1	0	0	0	0	0	0	0	0	0	0	0	0	0	0	0	0	0	0	0	0	0	0	0	0	0	0	0	0	0	0	0	1	0	0	0	0	0	0	0	0	0	0	0	0
95889	97337	95,889-96,851;96,942-97,337	-	0	0	0	0	0	0	0	0	0	0	0	0	0	0	0	0	0	0	0	0	0	0	0	0	0	0	0	0	0	0	0	0	0	0	0	1	0	0	0	0	0	0	0	0	0	0
95889	97339	95,889-96,851;96,990-97,339	-	5	10	9	0	0	0	0	0	0	0	0	0	2	0	0	6	0	4	2	7	0	0	0	0	0	0	0	0	0	0	2	0	0	0	9	0	0	0	0	0	0	0	0	4	0	0
95889	97339	95,889-97,339	-	30	37	25	0	0	0	0	0	0	0	0	1	10	0	0	23	0	17	8	12	0	3	0	0	0	0	0	0	0	0	11	0	0	0	24	0	0	0	0	0	0	0	0	14	0	0
95889	97361	95,889-96,851;96,990-97,361	-	9	16	9	0	0	0	0	0	0	0	0	0	1	0	0	7	0	1	5	6	6	0	0	0	1	0	0	0	0	3	1	0	0	4	4	1	24	30	0	0	0	0	3	1	0	0
95889	97361	95,889-96,851;96,942-97,361	-	1	3	2	0	0	0	0	0	0	0	0	0	0	0	0	0	0	0	2	0	0	0	0	0	0	0	0	0	0	0	0	0	0	0	2	0	2	0	0	0	0	0	0	0	0	0
95889	97361	95,889-97,361	-	65	75	41	1	0	0	0	2	0	0	0	0	6	0	0	9	0	11	15	21	16	0	0	0	3	0	0	0	0	4	12	0	0	6	26	8	43	59	0	0	0	0	9	7	0	0
95889	97536	95,889-97,536	-	0	1	1	0	0	0	0	0	0	0	0	0	0	0	0	0	0	0	0	0	0	0	0	0	0	0	0	0	0	0	0	0	0	0	0	0	0	0	0	0	0	0	0	0	0	0
95892	96089	95,892-96,089	-	0	0	0	0	0	0	0	0	0	0	0	0	0	0	0	0	0	0	0	0	0	0	0	0	0	0	0	0	0	0	0	0	0	0	0	0	0	0	4	0	0	0	0	0	0	0
101968	108745	101,968-108,745	+	0	0	0	0	0	0	0	0	0	0	0	0	0	0	0	0	0	0	0	0	0	0	0	0	0	0	0	0	0	0	0	0	0	0	0	0	0	0	1	0	0	0	0	0	0	0
102361	107369	102,361-107,369	-	1	2	3	0	0	0	0	0	0	0	0	0	0	0	0	0	0	0	1	0	0	0	0	0	0	0	0	0	0	0	0	0	0	0	0	1	0	0	4	0	0	0	0	0	0	0
102361	107559	102,361-107,559	-	1	0	2	0	0	0	0	0	0	0	0	0	0	0	0	2	0	0	0	0	0	0	0	0	0	0	0	0	0	0	0	0	0	0	1	0	0	0	2	0	3	1	0	0	0	0
107308	108829	107,308-108,829	+	0	0	0	0	0	0	0	0	0	0	0	0	0	0	0	0	0	0	0	2	0	0	0	0	0	0	0	0	0	0	0	0	0	0	0	0	0	2	0	0	0	0	0	0	0	0
107482	108829	107,482-108,829	+	8	14	6	0	0	0	0	0	0	0	0	0	0	3	0	5	8	3	30	43	13	0	0	0	0	0	0	0	0	0	0	0	0	4	23	5	80	87	91	0	0	0	0	0	0	6
107482	108829	107,482-107,615;108,460-108,829	+	0	1	0	0	0	0	0	0	0	0	0	0	0	0	0	0	0	0	0	0	0	0	0	0	0	0	0	0	0	0	0	0	0	0	0	0	0	1	0	0	0	0	0	0	0	0
107614	108829	107,614-108,829	+	0	0	0	0	0	0	0	0	0	0	0	0	0	0	0	0	0	0	3	3	0	0	0	0	0	0	0	0	0	0	2	0	0	0	0	0	28	34	0	0	0	0	0	0	0	0
107818	108829	107,818-108,829	+	0	0	0	0	0	0	0	0	0	0	0	0	0	0	0	0	0	0	0	0	0	0	0	0	0	0	0	0	0	0	0	0	0	0	0	0	0	0	0	0	0	0	0	0	0	0
108051	108829	108,051-108,829	+	0	0	0	0	0	0	0	0	0	0	0	0	0	0	0	0	0	0	1	2	0	0	0	0	0	0	0	0	0	0	0	0	0	0	0	0	0	2	0	0	0	0	0	0	0	0
108220	108829	108,220-108,829	+	0	0	0	0	0	0	0	0	0	0	0	0	0	0	0	0	0	0	0	0	0	0	0	0	0	0	0	0	0	0	0	0	0	0	0	0	0	0	11	0	0	0	0	0	0	0
110204	111103	110,204-111,103	-	0	0	0	0	0	0	0	0	0	0	0	0	0	0	0	0	0	0	0	0	0	0	0	0	0	0	0	0	0	0	0	0	0	0	0	0	0	0	0	0	0	0	0	0	0	0
110693	111606	110,693-111,606	+	0	0	0	0	0	0	0	0	0	0	0	0	0	0	0	0	0	0	0	0	0	0	0	0	0	0	0	0	0	0	0	0	0	0	0	0	1	0	0	0	0	0	0	0	0	0
111791	113813	111,791-113,813	+	0	0	0	0	0	0	0	0	0	0	0	0	0	0	0	0	0	0	0	0	0	0	0	0	0	0	0	0	0	0	0	0	0	0	0	0	0	1	0	0	0	0	0	0	0	0
112021	113596	112,021-113,596	+	0	0	0	0	0	0	0	0	0	0	0	0	0	0	0	0	0	0	0	0	0	0	0	0	0	0	0	0	0	0	0	0	0	0	0	0	1	0	0	0	0	0	0	0	0	0
112729	113710	112,729-113,710	+	0	0	0	0	0	0	0	0	0	0	0	0	0	0	0	0	0	0	0	0	0	0	0	0	0	0	0	0	0	0	0	0	0	0	0	0	0	0	1	0	0	0	0	0	0	0
112884	113544	112,884-113,544	+	0	0	0	0	0	0	0	0	0	0	0	0	0	0	0	0	0	0	0	0	0	0	0	0	0	0	0	0	0	0	0	0	0	0	0	0	0	1	0	0	0	0	0	0	0	0
112884	113740	112,884-113,740	+	0	0	0	0	0	0	0	0	0	0	0	0	0	0	0	0	0	0	0	0	0	0	0	0	0	0	0	0	0	0	0	0	0	0	0	0	0	1	0	0	0	0	0	0	0	0
112886	113561	112,886-113,561	+	0	0	0	0	0	0	0	0	0	0	0	0	0	0	0	0	0	0	0	0	0	0	0	0	0	0	0	0	0	0	0	0	0	0	0	0	1	0	0	0	0	0	0	0	0	0
112900	113787	112,900-113,787	+	0	0	0	0	0	0	0	0	0	0	0	0	0	0	0	0	0	0	0	0	0	0	0	0	0	0	0	0	0	0	0	0	0	0	0	0	0	1	1	0	0	0	0	0	0	0
114985	116962	114,985-115,139;115,257-115,309;115,465-116,962	+	298	526	418	9	3	2	3	11	1	13	11	6	36	79	66	134	74	115	158	85	230	2	1	1	7	9	7	76	39	60	82	253	198	54	78	61	294	319	505	0	0	0	4	3	13	96
114985	116962	114,985-115,139;115,257-116,962	+	1	7	2	0	0	0	0	0	0	1	0	0	1	1	1	0	1	3	0	0	11	0	0	0	1	0	0	1	0	1	2	6	1	0	2	0	7	14	16	0	0	0	0	0	0	4
114985	116962	114,985-115,169;115,465-116,962	+	0	5	4	0	0	0	0	0	0	0	0	0	0	0	0	2	0	0	2	1	1	0	0	0	0	0	0	0	0	0	0	0	0	0	2	1	1	2	4	0	0	0	0	0	0	1
114985	116962	114,985-115,309;115,465-116,962	+	6	13	9	0	0	0	1	0	0	1	0	0	0	3	2	5	2	2	5	4	2	0	0	0	0	1	0	2	4	2	0	3	2	0	3	2	5	5	9	0	0	0	0	0	0	2
114985	116962	114,985-116,962	+	127	39	111	0	0	0	0	0	0	1	1	1	4	6	5	17	14	9	12	17	8	0	0	1	1	0	0	4	0	3	4	16	13	6	3	6	13	14	22	0	0	0	0	1	0	13
114985	116962	114,985-115,186;115,465-116,962	+	0	2	0	0	0	0	0	0	0	0	0	0	0	0	0	0	0	0	0	0	0	0	0	0	0	0	0	0	0	0	0	1	0	0	0	0	0	0	0	0	0	0	0	0	0	0
116541	116962	116,541-116,962	+	0	0	0	0	0	0	0	0	0	0	0	0	0	0	0	0	0	0	0	0	0	0	0	0	0	0	0	0	0	0	0	0	0	0	0	0	0	0	0	0	0	0	0	0	0	0
116552	116962	116,552-116,962	+	0	0	0	0	0	0	0	0	0	0	0	0	0	0	0	0	0	0	0	0	0	0	0	0	0	0	0	0	0	0	2	0	0	0	0	0	0	0	9	0	0	0	0	0	0	0
116601	116958	116,601-116,958	-	0	0	0	0	0	0	0	0	0	0	0	0	0	0	0	0	0	0	0	4	0	0	0	0	0	0	0	0	0	0	0	0	0	0	0	0	0	0	0	0	0	0	0	0	0	0
116628	116962	116,628-116,962	+	0	0	0	0	0	0	0	0	0	0	0	0	0	0	0	0	0	0	0	0	0	0	0	0	0	0	0	0	0	0	0	13	0	9	0	0	0	0	0	0	0	0	0	0	0	0
116718	116962	116,718-116,962	+	0	0	0	0	0	0	0	0	0	0	0	0	0	0	0	0	0	0	0	0	0	0	0	0	0	0	0	0	0	0	0	0	0	0	0	0	62	0	0	0	0	0	0	0	0	0
117251	119190	117,251-119,190	-	0	0	0	0	0	0	0	0	0	0	0	0	0	0	0	0	0	0	0	0	0	0	0	0	0	0	0	0	0	0	0	0	0	0	0	0	0	0	1	0	0	0	0	0	0	0
117251	119611	117,251-119,611	-	0	0	0	0	0	0	0	0	0	0	0	0	0	0	0	0	0	0	0	0	0	0	0	0	0	0	0	0	0	0	0	0	0	0	0	0	0	1	0	0	0	0	0	0	0	0
117251	118739	117,251-118,739	-	0	0	0	0	0	0	0	0	0	0	0	0	0	0	0	0	0	0	0	0	0	0	0	0	0	0	0	0	0	0	0	0	0	0	0	0	0	0	0	1	0	0	0	0	0	0
117253	118376	117,253-118,376	-	0	0	0	0	0	0	0	0	0	0	0	0	0	0	0	0	0	0	0	0	1	0	0	0	0	0	0	0	0	0	0	0	0	0	0	0	0	0	0	0	0	0	0	0	0	0
117253	118400	117,253-118,400	-	2	0	0	0	0	0	0	0	0	0	0	0	0	0	2	0	0	0	1	1	0	0	0	0	0	0	0	0	0	0	0	0	2	0	1	0	0	0	0	0	0	0	0	0	0	0
[truncated: 8 more columns]

## Sheet: VZV
Start	Stop	exon composition	strand	Cap	cDNA	Terminator	dRNA 24h	dRNA 96h
109891	111450	109,891-109,994;110,510-111,450	+	2	0	0	0	0
110342	111450	110,342-111,450	+	1	0	0	130	110
118447	120006	118,447-119,387;119,903-120,006	-	2	0	0	0	0
118447	121128	118,447-119,387;121,068-121,128	-	1	0	0	0	0
118447	119555	118,447-119,555	-	1	0	0	130	110
104687	111450	104,687-104,823;110,510-111,450	+	2	12	14	0	0
104687	112156	104,687-104,823;110,510-112,156	+	0	1	2	0	0
104759	111450	104,759-104,823;110,510-111,450	+	0	2	1	0	0
105120	109406	105,120-109,406	-	0	2	3	28	45
105120	109703	105,120-109,703	-	0	0	1	6	6
105150	111450	105,150-105,379;110,510-111,450	+	0	1	1	0	0
105279	111450	105,279-105,379;110,510-111,450	+	0	0	1	0	0
107953	112156	107,953-108,136;110,510-112,156	+	0	0	1	0	0
107997	111450	107,997-108,829;110,510-111,450	+	0	0	1	0	0
108311	111450	108,311-108,829;110,510-111,450	+	1	1	1	0	0
108431	112156	108,431-108,829;110,510-112,156	+	0	8	4	0	0
108431	111450	108,431-108,829;110,510-111,450	+	10	8	5	0	0
108600	111450	108,600-108,829;110,510-111,450	+	0	1	2	0	0
108666	111450	108,666-108,829;110,510-111,450	+	1	0	1	0	0
108842	111450	108,842-109,011;110,510-111,450	+	3	0	3	0	0
109590	111450	109,590-109,616;110,510-111,450	+	0	0	1	0	0
109590	112156	109,590-109,616;110,510-112,156	+	0	2	2	0	0
110236	111450	110,236-111,450	+	0	1	2	5	46
110236	112156	110,236-112,156	+	0	0	3	10	47
110342	112156	110,342-112,156	+	0	0	1	53	67
110367	111450	110,367-111,450	+	1	1	1	152	115
110428	111450	110,428-111,450	+	60	177	322	742	807
110428	112011	110,428-112,011	+	0	0	1	3	1
110428	112156	110,428-112,156	+	0	51	47	315	463
110449	111450	110,449-111,450	+	22	10	21	734	814
110449	112156	110,449-112,156	+	0	1	5	308	456
110478	111450	110,478-111,450	+	28	71	132	232	247
110478	112156	110,478-112,156	+	1	23	27	104	147
110494	111450	110,494-111,450	+	176	155	298	39	65
110494	112156	110,494-112,156	+	0	49	43	27	61
110551	111450	110,551-111,450	+	2	2	2	26	50
110551	112156	110,551-112,156	+	0	0	2	19	39
110581	111450	110,581-111,450	+	24	1	3	43	100
110581	112156	110,581-112,156	+	0	1	1	45	83
117741	119316	117,741-119,316	-	0	1	1	46	85
117741	119346	117,741-119,346	-	0	0	2	19	41
117741	121466	117,741-119,387;121,068-121,466	-	0	8	4	0	0
117741	120307	117,741-119,387;120,281-120,307	-	0	2	2	0	0
117741	121944	117,741-119,387;121,761-121,944	-	0	0	1	0	0
117741	119403	117,741-119,403	-	0	56	48	27	61
117741	119419	117,741-119,419	-	1	16	22	104	147
117741	119448	117,741-119,448	-	0	1	5	308	457
117741	119469	117,741-119,469	-	0	51	47	315	464
117741	119555	117,741-119,555	-	0	0	1	53	67
117741	119661	117,741-119,661	-	0	0	3	10	47
117886	119469	117,886-119,469	-	0	0	1	3	1
118447	119316	118,447-119,316	-	24	1	3	46	100
118447	119346	118,447-119,346	-	2	2	2	27	50
118447	124618	118,447-119,387;124,518-124,618	-	0	0	1	0	0
118447	121466	118,447-119,387;121,068-121,466	-	10	8	5	0	0
118447	121586	118,447-119,387;121,068-121,586	-	0	1	1	0	0
118447	121231	118,447-119,387;121,068-121,231	-	1	0	1	0	0
118447	124747	118,447-119,387;124,518-124,747	-	0	1	1	0	0
118447	121055	118,447-119,387;120,886-121,055	-	3	0	3	0	0
118447	121297	118,447-119,387;121,068-121,297	-	0	1	2	0	0
118447	121900	118,447-119,387;121,068-121,900	-	0	0	1	0	0
118447	120307	118,447-119,387;120,281-120,307	-	0	0	1	0	0
118447	119403	118,447-119,403	-	177	169	326	39	65
118447	119419	118,447-119,419	-	27	57	105	232	247
118447	119448	118,447-119,448	-	22	11	21	735	815
118447	119469	118,447-119,469	-	62	178	320	743	808
118447	119530	118,447-119,530	-	1	1	1	152	115
118447	119661	118,447-119,661	-	0	1	2	5	46
120194	124777	120,194-124,777	+	0	0	1	6	6
120491	124777	120,491-124,777	+	0	2	3	28	45
105150	111450	105,150-108,829;110,510-111,450	+	0	1	0	0	0
105279	112156	105,279-105,756;110,510-112,156	+	0	1	0	0	0
107608	111450	107,608-108,829;110,510-111,450	+	0	1	0	0	0
107619	112156	107,619-108,829;110,510-112,156	+	0	1	0	0	0
108311	112156	108,311-108,829;110,510-112,156	+	0	1	0	0	0
108506	112156	108,506-108,829;110,510-112,156	+	0	1	0	0	0
108600	112156	108,600-108,829;110,510-112,156	+	0	1	0	0	0
109259	111450	109,259-109,391;110,510-111,450	+	2	1	0	0	0
110236	112156	110,236-110,285;110,510-112,156	+	0	1	0	0	0
110236	111450	110,236-110,285;110,510-111,450	+	7	1	0	0	0
110236	112156	110,236-110,420;110,510-112,156	+	0	1	0	0	0
117741	121586	117,741-119,387;121,068-121,586	-	0	1	0	0	0
117741	122278	117,741-119,387;121,068-122,278	-	0	2	0	0	0
117741	124618	117,741-119,387;124,141-124,618	-	0	1	0	0	0
117741	121391	117,741-119,387;121,068-121,391	-	0	1	0	0	0
117741	121297	117,741-119,387;121,068-121,297	-	0	1	0	0	0
118447	120638	118,447-119,387;120,506-120,638	-	2	1	0	0	0
118447	119661	118,447-119,387;119,612-119,661	-	7	1	0	0	0
118447	124747	118,447-119,387;121,068-124,747	-	0	1	0	0	0
109602	109954	109,602-109,954	+	0	0	0	1	0
109816	109954	109,816-109,954	+	0	0	0	1	0
117750	119959	117,750-119,959	+	0	0	0	0	1
118443	119412	118,443-119,412	+	0	0	0	0	1
119923	120311	119,923-120,311	-	0	0	0	1	0
119923	120081	119,923-120,081	-	0	0	0	1	0
121037	121466	121,037-121,466	-	0	0	0	1	0
108432	108859	108,432-108,859	+	0	0	0	1	0
108838	109249	108,838-109,249	+	0	0	0	1	0
120648	121059	120,648-121,059	-	0	0	0	1	0
120314	120511	120,314-120,511	-	0	0	0	1	0
109386	109582	109,386-109,582	+	0	0	0	1	0

## Sheet: SVV
Start	Stop	exon composition	Strand	SVV_BSC1	SVV_CM0053	SVV_RM_A	SVV_RM_B
105122	109160	105,122-109,160	-	619	0	76	48
110400	111349	110,400-111,349	+	110	541	35	12
120393	124213	120,393-124,213	+	619	0	76	48
118251	119126	118,251-119,126	-	110	541	35	12
110240	117418	110,240-117,418	-	1	5	0	0
112724	119305	112,724-119,305	+	1	5	0	0
105121	110718	105,121-110,718	-	11	0	0	0
118560	124340	118,560-124,340	+	11	0	0	0
108637	110272	108,637-110,272	+	1	0	0	0
119291	120260	119,291-120,260	-	1	0	0	0
109917	110285	109,917-110,285	+	54	1	3	2
119265	119676	119,265-119,676	-	54	1	3	2
109920	111269	109,920-111,269	+	56	1	3	2
109920	111269	109,920-111,269	+	56	1	3	2
105106	112049	105,106-112,049	-	1	0	0	0
117502	124445	117,502-124,445	+	1	0	0	0
108622	110273	108,622-110,273	-	0	0	1	0
119278	120929	119,278-120,929	+	0	0	1	0

## Sheet: BoHV-1
Start	Stop	exon composition	strand	BoHV1_CHX_6h_100	BoHV1_CHX_6h_20	BoHV1_CHX_8h_100	BoHV1_CHX_8h_20	BoHV1_Mi_A_12h_bc6	BoHV1_Mi_A_1h_bc1	BoHV1_Mi_A_2h_bc2	BoHV1_Mi_A_4h_bc3	BoHV1_Mi_A_6h_bc4	BoHV1_Mi_A_8h_bc5	BoHV1_Mi_B_12h_bc1	BoHV1_Mi_B_1h_bc8	BoHV1_Mi_B_2h_bc9	BoHV1_Mi_B_4h_bc10	BoHV1_Mi_B_6h_bc11	BoHV1_Mi_B_8h_bc12	BoHV1_Mi_C_12h_bc8	BoHV1_Mi_C_2h_bc4	BoHV1_Mi_C_4h_bc5	BoHV1_Mi_C_6h_bc6	BoHV1_Mi_C_8h_bc7	BoHV1_Hu_dRNA
111828	113888	112,866-113,888;112,454-112,570;112,012-112,076;111,828-111,898	+	0	0	0	0	0	0	0	0	0	0	0	0	0	0	0	0	0	0	0	1	0	0
112010	113888	112,866-113,888;112,503-112,570;112,211-112,283;112,010-112,076	+	0	0	0	0	1	0	0	0	0	0	0	0	0	0	0	0	0	0	0	1	0	169
111828	112645	112,503-112,645;112,012-112,283;111,828-111,898	+	0	0	0	0	0	0	0	0	0	0	0	0	0	0	0	0	0	0	0	1	0	0
111380	113888	112,503-113,888;111,380-112,283	+	0	0	0	0	0	0	0	0	0	0	0	0	0	0	0	0	0	0	0	1	0	0
111828	113888	112,503-113,888;111,828-112,283	+	0	0	0	0	0	0	0	0	0	0	0	0	0	0	1	0	2	0	0	1	0	0
111828	112047	112,012-112,047;111,828-111,898	+	0	0	0	0	0	0	0	0	0	0	0	0	0	0	0	0	0	0	1	1	0	0
112864	113888	112,864-113,888	+	0	0	0	0	1	0	0	0	2	1	4	0	0	0	0	0	2	0	0	2	0	463
111828	112775	111,828-112,775	+	0	0	0	0	0	0	0	0	1	0	0	0	0	0	0	0	2	0	0	1	0	1
111828	112471	111,828-112,471	+	0	0	0	0	0	0	0	0	1	0	0	0	0	0	0	0	0	0	1	0	0	1
111828	118661	112,866-118,661;112,503-112,570;112,211-112,283;111,828-112,076	+	0	0	0	0	0	0	0	0	0	0	0	0	0	0	0	0	0	1	0	0	0	0
111828	112422	111,828-112,422	+	0	0	0	0	1	0	0	0	0	0	0	0	0	0	0	0	0	1	0	0	0	0
111380	113888	112,866-113,888;112,503-112,570;111,380-112,283	+	0	0	0	0	0	0	0	0	0	0	0	0	0	0	0	0	2	0	0	0	0	0
111380	113888	112,866-113,888;111,380-112,570	+	0	0	0	0	0	0	0	0	0	0	0	0	0	0	0	0	2	0	0	0	0	0
111828	112775	112,211-112,775;112,012-112,076;111,828-111,898	+	0	0	0	0	0	0	0	0	0	0	0	0	0	0	0	0	1	0	0	0	0	0
111828	112630	111,828-112,630	+	0	0	0	0	0	0	0	0	0	0	0	0	0	0	0	0	1	0	0	0	0	0
110429	111432	110,429-111,432	-	0	0	0	0	1	0	0	0	0	1	0	0	0	0	0	1	0	0	0	0	0	0
100687	103837	100,687-103,837	-	0	0	0	0	2	0	0	0	2	4	7	0	0	0	0	2	0	0	0	0	0	0
111828	113888	112,866-113,888;112,444-112,570;112,012-112,076;111,828-111,898	+	0	0	0	0	0	0	0	0	0	0	0	0	0	0	1	0	0	0	0	0	0	2
111828	113888	112,211-113,888;111,828-112,076	+	0	0	0	0	0	0	0	0	0	0	0	0	0	0	1	0	0	0	0	0	0	0
112010	113888	112,866-113,888;112,503-112,570;112,010-112,283	+	0	0	0	0	0	0	0	0	0	0	2	0	0	2	0	0	0	0	0	0	0	78
111828	113888	112,866-113,888;112,525-112,570;112,012-112,283;111,828-111,898	+	0	0	0	0	0	0	0	0	0	0	1	0	0	0	0	0	0	0	0	0	0	0
111828	113888	112,866-113,888;112,525-112,570;112,211-112,283;111,828-112,076	+	0	0	0	0	0	0	0	0	0	0	1	0	0	0	0	0	0	0	0	0	0	0
111828	123550	112,866-123,550;112,503-112,570;112,211-112,283;112,012-112,076;111,828-111,898	+	0	0	0	0	0	0	0	0	0	0	1	0	0	0	0	0	0	0	0	0	0	0
111828	112630	112,503-112,630;112,012-112,283;111,828-111,898	+	0	0	0	0	0	0	0	0	0	0	1	0	0	0	0	0	0	0	0	0	0	0
111828	112645	112,503-112,645;112,211-112,283;112,012-112,076;111,828-111,898	+	0	0	0	0	0	0	0	0	0	0	1	0	0	0	0	0	0	0	0	0	0	0
110429	111323	110,429-111,323	-	0	0	0	0	0	0	0	0	0	0	1	0	0	0	0	0	0	0	0	0	0	0
105676	108790	105,676-108,790	-	0	0	0	0	0	0	0	0	2	0	1	0	0	0	0	0	0	0	0	0	0	0
106560	108790	108,438-108,790;106,560-107,967	-	0	0	0	0	0	0	0	0	0	2	0	0	0	0	0	0	0	0	0	0	0	0
108347	108570	108,347-108,570	-	0	0	0	0	0	0	0	0	0	1	0	0	0	0	0	0	0	0	0	0	0	1
103841	108790	103,841-108,790	-	0	0	0	0	0	0	0	0	0	1	0	0	0	0	0	0	0	0	0	0	0	0
112010	113888	112,866-113,888;112,010-112,570	+	0	0	0	0	0	0	0	0	1	0	0	0	0	0	0	0	0	0	0	0	0	4
111828	116036	112,503-116,036;112,012-112,283;111,828-111,898	+	0	0	0	0	0	0	0	0	1	0	0	0	0	0	0	0	0	0	0	0	0	0
101550	108790	108,438-108,790;101,550-102,953	-	0	0	0	0	0	0	0	0	1	0	0	0	0	0	0	0	0	0	0	0	0	0
105737	108790	105,737-107,967;108,438-108,790	-	0	0	0	0	0	0	1	2	0	0	0	0	0	0	0	0	0	0	0	0	0	0
111828	113888	111,828-111,898;112,012-112,283;112,503-112,570;112,866-113,888	+	0	0	0	0	0	1	33	62	0	0	0	0	0	0	0	0	0	0	0	0	0	0
111828	113888	111,828-111,898;112,012-112,076;112,211-112,283;112,503-112,570;112,866-113,888	+	0	0	0	0	0	0	17	45	0	0	0	0	0	0	0	0	0	0	0	0	0	0
111828	113888	111,828-111,898;112,012-112,570;112,866-113,888	+	0	0	0	0	0	0	5	3	0	0	0	0	0	0	0	0	0	0	0	0	0	0
111828	113888	111,828-111,898;112,012-112,076;112,211-112,570;112,866-113,888	+	0	0	0	0	0	0	4	2	0	0	0	0	0	0	0	0	0	0	0	0	0	0
111828	113888	111,828-112,076;112,211-112,283;112,503-112,570;112,866-113,888	+	0	0	0	0	0	0	9	29	0	0	0	0	0	0	0	0	0	0	0	0	0	0
111828	113888	111,828-112,283;112,503-112,570;112,866-113,888	+	0	0	0	0	0	0	2	1	0	0	0	0	0	0	0	0	0	0	0	0	0	4
111828	118661	112,503-118,661;112,211-112,283;112,012-112,076;111,828-111,898	+	0	0	0	0	1	0	0	0	0	0	0	0	0	0	0	0	0	0	0	0	0	0
101550	103837	101,550-103,837	-	0	0	0	0	1	0	0	0	0	0	0	0	0	0	0	0	0	0	0	0	0	0
111666	113888	112,866-113,888;112,503-112,570;112,211-112,283;112,012-112,076;111,666-111,898	+	0	0	0	0	0	0	0	0	0	0	1	0	0	0	0	0	0	0	0	0	1	1
111828	113888	112,866-113,888;112,503-112,570;112,012-112,283;111,828-111,898	+	0	0	0	0	76	0	0	0	121	94	240	0	17	31	100	135	417	52	119	206	391	0
111828	113888	112,866-113,888;112,503-112,570;112,211-112,283;111,828-112,076	+	0	0	0	0	17	0	0	0	28	28	71	0	8	12	30	38	127	15	47	59	96	0
111828	113888	112,866-113,888;112,503-112,570;111,828-112,283	+	0	0	0	0	12	0	0	0	11	4	40	0	3	0	9	15	49	8	7	20	31	0
111828	113888	112,866-113,888;112,012-112,570;111,828-111,898	+	0	0	0	0	3	0	0	0	11	8	15	0	1	2	4	6	30	4	16	15	25	0
111828	113888	112,866-113,888;112,211-112,570;112,012-112,076;111,828-111,898	+	0	0	0	0	3	0	0	0	4	5	12	0	1	1	4	3	22	6	13	16	12	0
113001	113888	113,001-113,888	+	0	0	0	0	1	0	0	0	0	1	5	0	0	0	0	0	5	0	0	3	2	222
112810	113888	112,810-113,888	+	0	0	0	0	1	0	0	0	1	2	4	0	0	0	0	3	2	0	0	4	1	181
112776	113888	112,776-113,888	+	0	0	0	0	4	0	0	3	2	5	12	0	0	1	2	8	15	0	4	16	12	180
112555	113888	112,555-113,888	+	0	0	0	0	0	0	0	0	0	0	0	0	0	0	0	0	1	0	0	0	1	36
112146	113888	112,146-113,888	+	0	0	0	0	1	0	0	1	4	1	3	0	1	2	1	3	15	0	4	5	3	1
111828	112047	111,828-112,047	+	0	0	0	0	0	0	0	0	0	0	2	0	0	0	0	0	0	0	1	0	1	0
111828	113888	111,828-113,888	+	0	0	0	0	8	0	3	5	9	6	21	0	2	3	10	10	32	6	15	21	24	6
111828	113888	112,866-113,888;112,211-112,570;111,828-112,076	+	0	0	0	0	0	0	0	0	2	2	3	0	0	0	2	3	11	2	3	5	5	0
111380	113888	111,380-113,888	+	0	0	0	0	0	0	0	0	0	0	0	0	0	0	0	0	0	0	0	0	1	0
108347	108790	108,347-108,790	-	0	0	0	0	0	0	1	0	0	1	2	0	0	0	1	0	8	0	1	1	3	6
101550	102962	101,550-102,962	-	0	0	0	0	1	0	0	2	0	0	1	0	0	0	2	1	1	0	1	1	1	0
100687	102962	100,687-102,962	-	0	0	0	0	80	0	0	61	140	98	169	0	3	30	53	76	51	3	58	113	78	9
111828	113888	112,866-113,888;111,828-112,570	+	0	0	0	0	3	0	0	0	0	0	1	0	0	0	1	1	5	0	1	3	4	1
111828	113888	112,866-113,888;112,454-112,570;111,828-112,076	+	0	0	0	0	0	0	0	0	0	0	0	0	0	0	0	0	0	0	0	0	2	1
112146	113888	112,866-113,888;112,146-112,570	+	0	0	0	0	1	0	0	0	2	0	4	0	2	0	0	0	8	0	3	0	6	2
112164	113888	112,866-113,888;112,503-112,570;112,164-112,283	+	0	0	0	0	0	0	0	0	0	0	0	0	0	0	1	0	0	0	0	0	2	23
111828	118661	112,866-118,661;112,503-112,570;112,012-112,283;111,828-111,898	+	0	0	0	0	0	0	0	0	1	0	0	0	0	0	0	0	0	0	0	0	1	0
111828	112717	112,503-112,717;112,211-112,283;112,012-112,076;111,828-111,898	+	0	0	0	0	0	0	0	0	0	0	0	0	0	0	0	1	0	0	0	0	1	0
111828	112775	112,503-112,775;112,211-112,283;111,828-112,076	+	0	0	0	0	1	0	0	0	0	1	0	0	0	0	0	0	3	0	0	0	2	0
111828	112775	112,503-112,775;112,211-112,283;112,012-112,076;111,828-111,898	+	0	0	0	0	0	0	0	0	0	2	0	0	0	0	0	2	2	0	0	0	1	2
111828	112775	112,503-112,775;112,012-112,283;111,828-111,898	+	0	0	0	0	3	0	0	0	0	2	1	0	0	0	0	2	1	0	0	0	1	0
111828	113888	112,503-113,888;112,012-112,283;111,828-111,898	+	0	0	0	0	1	0	0	0	2	0	4	0	0	0	1	3	3	0	0	3	3	0
111828	113888	112,503-113,888;112,211-112,283;111,828-112,076	+	0	0	0	0	1	0	0	0	0	0	0	0	0	0	0	0	1	0	2	1	1	1
111828	113888	112,503-113,888;112,211-112,283;112,012-112,076;111,828-111,898	+	0	0	0	0	2	0	0	0	0	0	1	0	0	0	2	1	0	0	0	0	1	1
111828	113888	112,211-113,888;112,012-112,076;111,828-111,898	+	0	0	0	0	0	0	0	0	0	0	0	0	0	0	0	0	0	0	0	0	1	0
103841	108570	108,438-108,570;103,841-107,967	-	0	0	0	0	0	0	0	0	0	0	0	0	0	0	0	0	0	0	0	0	1	0
100687	108790	108,438-108,790;100,687-102,950	-	0	0	0	0	0	0	0	0	4	0	2	0	4	5	2	1	1	7	2	3	1	0
103841	108790	108,438-108,790;103,841-107,967	-	0	0	0	0	2	0	0	0	4	3	1	0	0	0	1	1	1	2	2	1	1	0

## Sheet: HSV-1
Start	Stop	exon composition	Strand	barcode73	barcode74	barcode75	barcode76	barcode77	barcode78	barcode79	barcode80	barcode81	barcode82	CAP-cDNA	cDNA	RSII	Sequel	X18h_1	X18h_2	X18h_3	X6h	X6h_VHS
58395	62312	58,395-62,312	-	0	0	0	0	1	0	0	0	0	0	0	1	0	10	1	1	8	217	245
62455	66581	62,455-66,581	+	0	0	0	0	0	0	0	0	0	0	0	0	0	0	0	0	0	12	15
62455	63430	62,455-63,430	+	0	0	0	0	0	0	0	0	0	0	1	1	0	0	1	0	0	0	0
62605	66581	62,605-66,581	+	0	0	0	0	0	0	2	0	0	0	0	0	0	0	0	0	0	34	69
62636	66581	62,636-66,581	+	0	0	0	2	0	0	0	0	1	0	0	0	0	16	0	0	1	35	87
62730	66581	62,730-66,581	+	0	0	0	0	0	0	0	0	0	0	0	0	0	2	0	0	1	4	3
59268	64782	59,268-64,782	+	0	0	0	0	0	0	0	0	0	0	0	0	0	0	0	0	0	1	0
62523	64782	62,523-64,782	+	0	0	0	0	0	0	0	0	0	0	0	0	0	0	0	0	0	2	9
58419	66885	58,419-66,885	-	0	0	0	0	0	0	0	0	0	0	0	0	0	0	0	0	0	0	1
58419	62497	58,419-62,497	-	0	0	0	0	0	0	0	0	0	0	0	0	0	0	0	0	1	0	8
128777	133950	128,777-133,950	+	0	0	0	0	0	0	0	0	0	0	0	0	0	0	0	0	1	2	0
132018	133953	132,018-133,953	+	0	0	0	0	0	0	0	0	0	0	0	0	1	8	4	3	2	0	0
127180	136515	127,180-136,515	-	0	0	0	0	0	0	0	0	0	0	0	0	0	0	3	1	5	0	0
127199	132073	127,199-132,073	-	0	0	0	0	0	0	0	0	0	0	0	0	0	0	0	0	3	3	0
132192	133957	132,192-133,957	+	0	0	0	8	3	1	0	1	0	0	0	0	6	4	0	0	0	1	0
132313	133957	132,313-133,957	+	0	0	0	4	4	1	0	0	1	0	0	0	3	3	0	0	0	1	0
132559	133957	132,559-133,957	+	0	1	1	2	1	4	0	3	14	0	0	1	1	1	0	1	0	9	8
132024	133957	132,024-133,957	+	0	0	0	0	0	0	0	0	0	0	0	0	1	8	0	0	0	0	1
132127	133957	132,127-133,957	+	0	160	448	1823	836	717	0	317	644	2	2	56	1461	3123	0	0	0	0	1
132127	133957	132,127-132,372;132,510-133,957	+	0	31	97	478	235	177	0	81	171	0	0	6	1264	2659	0	0	0	0	1
132313	133957	132,313-132,372;132,313-132,372	+	0	0	0	1	1	1	0	0	0	0	0	0	5	4	1	0	0	0	0
131875	132292	131,875-132,292	+	0	0	0	0	0	0	0	0	0	0	0	0	0	0	0	1	0	0	0
145966	151072	145,966-151,072	+	0	0	0	0	0	0	0	0	0	0	0	0	0	0	0	0	1	2	0
146126	146878	146,126-146,878	+	0	0	0	0	0	0	0	0	0	0	0	0	0	0	0	0	2	0	0
145801	146519	145,801-146,519	-	0	0	0	0	0	0	0	0	0	0	0	0	0	0	0	1	1	0	0
145390	146754	145,390-146,754	-	0	0	0	0	0	0	0	0	0	0	0	0	0	0	0	1	0	0	0
144122	150575	144,122-150,575	-	0	0	0	0	0	0	0	0	0	0	0	0	0	0	0	1	0	0	0
144122	146224	144,122-146,224	-	0	0	0	0	0	0	0	0	0	0	0	0	0	0	0	0	0	0	1

## Sheet: HCMV
Start	Stop	exon composition	Strand	Cap	cDNA	ERR2112243	ERR2112244	ERR2112245	ERR2112247	ERR2112248	ERR2112249	ERR2112250	RSII	Sequel
87121	90828	87,121-90,828	-	0	0	0	0	0	0	0	0	0	0	0
91410	91785	91,410-91,785	+	0	0	0	0	0	0	0	0	0	0	0
91746	92120	91,746-92,120	-	0	0	0	0	0	0	0	0	0	0	0
92891	93375	92,891-93,375	-	0	0	0	0	0	0	0	0	0	0	0
93405	94695	93,405-94,695	-	0	0	0	0	0	0	0	0	0	0	0
93420	98453	93,420-98,453	+	11	0	1	0	2	5	1	2	10	10	1249
94662	95313	94,662-95,313	-	0	0	0	0	0	0	0	0	0	0	0
95858	96269	95,858-96,269	-	0	0	0	0	0	0	0	0	0	0	0
96452	96752	96,452-96,752	-	0	0	0	0	0	0	0	0	0	0	0
98446	101778	98,446-100,409;100,527-101,778	-	0	0	0	0	0	0	0	0	0	0	1
98446	100993	98,446-100,409;100,527-100,993	-	0	0	0	0	0	2	0	0	0	2	2
98446	100501	98,446-100,501	-	1	0	0	0	0	0	0	0	0	0	2
98446	100593	98,446-100,593	-	0	0	0	0	0	0	0	0	0	0	2
98446	100635	98,446-100,635	-	0	0	0	0	0	0	0	0	0	0	3
98446	100993	98,446-100,993	-	0	0	2	0	0	0	6	0	5	13	49

## Sheet: KSHV
Start	Stop	exon composition	strand	KSHV_TREx_0hpi_latency_bc01_pass	KSHV_TREx_0hpi_latency_bc02_pass	KSHV_TREx_0hpi_latency_bc03_pass	KSHV_TREx_24hpi_reactivated_bc04_pass	KSHV_TREx_24hpi_reactivated_bc05_pass	KSHV_TREx_24hpi_reactivated_bc06_pass	dRNA_0h	dRNA_24h	CAGE
70	2958	70-966;2,610-2,958	+	1	0	0	12	21	16	0	0	6
70	548	70-548	+	0	0	0	0	1	0	0	0	6
1098	2958	1,098-2,000;2,610-2,958	+	0	0	0	0	0	2	0	0	24
3134	5725	3,134-5,725	+	0	0	0	0	0	1	0	0	37
3134	7009	3,134-7,009	+	0	1	0	17	7	18	0	2	37
6016	7009	6,016-7,009	+	0	0	0	0	0	4	0	13	0
6344	7009	6,344-7,009	+	0	0	0	5	3	3	0	9	1
6460	7009	6,460-7,009	+	0	0	2	15	20	12	0	48	11
6824	7009	6,824-7,009	+	0	0	1	1	2	1	0	10	0
6854	7009	6,854-7,009	+	0	0	0	0	3	1	0	6	0
6911	7009	6,911-7,009	+	0	0	0	0	2	0	0	1	0
8659	17056	8,659-17,056	+	0	0	0	0	0	1	0	1	6
11284	17056	11,284-17,056	+	0	0	0	0	1	2	0	0	1
14437	17056	14,437-17,056	+	1	0	0	16	26	25	0	10	18
14605	17056	14,605-17,056	+	0	0	0	0	1	0	0	2	0
14640	17056	14,640-17,056	+	0	0	0	0	1	0	0	2	0
14987	17056	14,987-17,056	+	0	0	0	2	1	1	0	4	0
15418	17056	15,418-17,056	+	0	0	0	0	2	0	0	6	0
15736	17056	15,736-17,056	+	0	0	0	4	1	0	0	14	1
15747	17056	15,747-17,056	+	0	0	0	1	0	4	0	19	7
15922	17056	15,922-17,056	+	0	0	0	2	6	3	0	20	2
16220	17056	16,220-17,056	+	0	0	0	2	5	9	1	50	3
16278	17056	16,278-17,056	+	0	0	0	2	6	7	1	43	0
16445	17056	16,445-17,056	+	0	0	0	2	4	1	0	28	1
17162	17878	17,162-17,878	-	4	2	3	312	341	426	3	789	746
17162	19213	17,162-19,213	-	0	0	0	1	1	0	0	1	12
17162	19775	17,162-19,775	-	0	0	0	0	1	0	0	0	5
17162	20323	17,162-20,323	-	0	0	0	0	1	0	0	0	1
17162	18088	17,162-18,088	-	8	5	7	438	405	448	0	27	339
17162	21097	17,162-19,560;20,035-21,097	-	0	0	0	0	0	2	0	0	148
17162	19751	17,162-19,560;19,703-19,751	-	0	0	0	0	0	1	0	0	51
17162	21097	17,162-21,097	-	0	0	0	2	1	1	0	0	148
18523	21097	18,523-19,560;20,035-20,248;20,789-21,097	-	0	0	0	2	0	1	0	0	148
18574	21140	18,574-19,560;20,035-20,248;20,789-21,140	-	0	0	0	9	1	4	0	0	32
18574	21097	18,574-19,560;20,364-21,097	-	0	0	0	2	0	2	0	0	148
18574	20249	18,574-19,560;20,035-20,249	-	0	0	0	4	3	7	0	0	1
18574	19775	18,574-19,560;19,681-19,775	-	0	0	0	6	6	5	0	0	5
18574	21118	18,574-19,560;20,035-20,248;20,789-21,118	-	0	0	0	9	4	8	0	0	46
18574	20512	18,574-19,560;20,035-20,512	-	0	0	0	1	0	5	0	0	0
18574	20224	18,574-19,560;20,035-20,224	-	0	0	0	2	4	2	0	0	0
18574	20949	18,574-19,560;20,035-20,248;20,789-20,949	-	0	0	0	11	2	7	0	0	47
18574	20448	18,574-19,560;20,364-20,448	-	0	0	0	0	0	1	0	0	5
18574	20587	18,574-19,560;20,035-20,587	-	0	0	0	3	0	2	0	0	0
18574	19866	18,574-19,560;19,703-19,866	-	0	1	0	1	0	1	0	0	1
18574	20725	18,574-19,560;20,035-20,725	-	0	0	0	2	0	1	0	0	0
18574	19751	18,574-19,751	-	0	0	0	5	1	1	0	4	51
18574	19775	18,574-19,775	-	0	0	0	5	1	1	0	6	5
18574	19813	18,574-19,813	-	0	0	0	3	4	2	0	5	62
18574	21097	18,574-21,097	-	0	0	0	14	13	16	0	2	148
18574	21118	18,574-21,118	-	0	0	0	1	3	1	0	2	46
18574	19370	18,574-19,370	-	0	0	0	5	1	0	0	41	1
18574	18660	18,574-18,660	-	0	0	0	38	36	21	0	3	0
18574	18701	18,574-18,701	-	0	0	0	4	12	8	0	7	0
18574	18742	18,574-18,742	-	0	0	0	5	8	8	0	12	0
18574	19282	18,574-19,282	-	0	0	0	11	5	4	0	70	1
18574	19467	18,574-19,467	-	0	0	0	1	1	2	0	13	1
18574	19509	18,574-19,509	-	0	0	0	6	0	1	0	12	1
18574	19529	18,574-19,529	-	0	0	0	4	6	2	0	7	0
18574	21097	18,574-19,560;20,035-21,097	-	1	0	1	149	86	144	0	0	148
18574	19775	18,574-19,560;19,703-19,775	-	0	0	0	0	2	5	0	0	5
18574	21118	18,574-19,560;20,035-21,118	-	0	0	0	18	10	20	0	0	46
19783	20448	19,783-20,448	-	0	0	0	0	0	1	0	0	5
19783	21097	19,783-21,097	-	0	0	0	8	1	4	0	4	148
20459	21097	20,459-21,097	-	0	0	0	8	4	6	0	7	148
20459	21118	20,459-21,118	-	0	0	0	1	0	1	0	5	46
21273	21708	21,273-21,708	-	0	0	2	12	24	23	0	178	3
21273	21719	21,273-21,719	-	0	0	0	8	16	18	0	186	2
21273	21768	21,273-21,768	-	0	0	0	16	17	14	2	292	3
21273	21895	21,273-21,895	-	42	19	39	3682	3599	4436	20	3933	3020
21273	21953	21,273-21,953	-	0	0	0	3	4	2	0	4	0
21273	22862	21,273-22,028;22,775-22,862	-	0	0	0	0	0	2	0	0	8
21273	22037	21,273-22,037	-	0	0	0	9	4	12	0	0	6
21273	22435	21,273-22,435	-	0	0	0	2	1	5	0	18	2
21273	22449	21,273-22,449	-	0	0	0	3	0	4	0	16	1
21273	22498	21,273-22,498	-	1	0	1	4	2	11	1	24	12
21273	22513	21,273-22,513	-	1	1	0	13	3	15	1	23	6
21273	22608	21,273-22,608	-	0	0	0	3	1	2	0	5	1
21273	22639	21,273-22,639	-	0	0	0	5	0	1	0	3	0
21273	22862	21,273-22,862	-	0	0	0	34	9	31	0	19	8
21273	22940	21,273-22,940	-	0	0	0	7	5	8	0	7	5
21273	22952	21,273-22,952	-	0	0	0	7	2	2	0	7	4
21273	22964	21,273-22,964	-	0	0	0	3	6	7	0	6	5
21273	22977	21,273-22,977	-	0	0	0	7	2	4	0	5	1
21273	23078	21,273-23,078	-	0	0	0	3	1	1	0	2	0
21288	21563	21,288-21,563	+	0	0	0	0	0	1	0	0	0
21288	21834	21,288-21,834	+	0	0	0	0	1	1	0	0	0
24178	24853	24,178-24,853	+	0	0	0	0	2	2	1	53	378
24178	24902	24,178-24,902	+	0	0	0	0	0	1	0	4	378
24178	25076	24,178-25,076	+	0	0	0	3	7	7	0	7	378
24178	25148	24,178-25,148	+	0	1	0	0	1	1	0	2	378
24178	25392	24,178-25,392	+	0	0	0	56	59	46	0	210	378
24270	25392	24,270-25,392	+	0	0	0	0	1	1	0	29	0
24370	25392	24,370-25,392	+	0	0	0	0	1	1	0	18	0
24570	25392	24,570-25,392	+	0	0	0	2	0	1	0	4	0
24704	25392	24,704-25,392	+	0	0	0	5	6	5	0	111	1
24765	25076	24,765-25,076	+	0	0	0	0	0	1	0	1	0
24875	24982	24,875-24,982	+	0	0	0	1	0	0	0	0	0
24875	25122	24,875-25,122	+	0	0	0	1	0	0	0	0	0
24890	25011	24,890-25,011	+	0	0	0	0	0	1	0	0	1
24890	25392	24,890-25,392	+	0	0	0	2	1	1	1	43	1
24915	25392	24,915-25,392	+	0	0	0	0	1	2	1	36	0
24942	26724	24,942-26,454;26,661-26,724	-	0	0	0	1	0	0	0	0	212
25014	26724	25,014-26,454;26,623-26,724	-	0	0	0	0	2	1	0	0	212
25014	26724	25,014-26,454;26,661-26,724	-	0	0	0	10	1	5	0	0	212
25014	26690	25,014-26,454;26,623-26,690	-	0	0	0	2	2	3	0	0	153
25014	26690	25,014-26,690	-	1	0	0	7	2	1	0	1	153
25014	26724	25,014-26,724	-	0	0	0	0	0	1	0	0	212
25014	26709	25,014-26,454;26,623-26,709	-	0	0	0	1	0	0	0	0	39
25050	25344	25,050-25,344	-	0	0	0	0	0	2	0	1	0
25054	25392	25,054-25,392	+	0	0	0	1	0	1	0	31	0
25139	26724	25,139-26,454;26,661-26,724	-	0	0	0	1	1	1	0	0	212
25139	26724	25,139-26,724	-	0	0	0	1	0	0	0	0	212
25170	26690	25,170-26,454;26,623-26,690	-	0	0	0	0	0	1	0	0	153
25170	26709	25,170-26,454;26,661-26,709	-	0	0	0	1	0	0	0	0	39
25198	25357	25,198-25,357	-	0	0	0	1	0	5	0	0	0
25198	26143	25,198-26,143	-	0	0	0	0	0	1	0	1	1
25198	25739	25,198-25,739	-	0	0	0	1	0	0	0	2	1
25198	26753	25,198-26,454;26,661-26,753	-	0	0	0	1	0	0	0	0	19
25198	26690	25,198-26,454;26,661-26,690	-	0	0	0	1	0	0	0	0	153
25198	26523	25,198-26,523	-	0	0	0	1	0	0	0	0	3
25231	25392	25,231-25,392	+	0	0	0	0	5	5	0	12	0
25495	25739	25,495-25,739	-	0	0	0	5	13	9	0	20	1
25495	25791	25,495-25,791	-	0	0	0	3	9	3	0	32	2
25495	25864	25,495-25,864	-	1	0	0	9	7	8	0	54	1
25495	26326	25,495-26,326	-	0	0	0	5	4	4	1	37	0
25495	26355	25,495-26,355	-	0	0	0	9	6	7	0	44	7
25495	26709	25,495-26,454;26,661-26,709	-	1	1	2	68	58	96	0	0	39
25495	26724	25,495-26,454;26,661-26,724	-	12	5	5	307	284	358	0	0	212
25495	26690	25,495-26,454;26,623-26,690	-	7	1	6	222	199	193	0	0	153
25495	26690	25,495-26,454;26,661-26,690	-	1	3	1	99	67	86	0	0	153
25495	26753	25,495-26,454;26,661-26,753	-	2	1	1	11	14	17	0	0	19
25495	26724	25,495-26,454;26,623-26,724	-	0	0	0	32	26	33	0	0	212
25495	26709	25,495-26,454;26,623-26,709	-	0	0	1	8	10	4	0	0	39
25495	26790	25,495-26,454;26,661-26,790	-	0	1	0	13	6	8	0	0	2
25495	27676	25,495-26,454;27,596-27,676	-	0	0	0	3	3	3	0	0	3
25495	27676	25,495-26,454;27,554-27,676	-	0	0	0	2	1	2	0	0	3
25495	27687	25,495-26,454;27,596-27,687	-	0	0	0	1	4	1	0	0	10
25495	26753	25,495-26,454;26,623-26,753	-	0	0	0	0	0	1	0	0	19
25495	26838	25,495-26,454;26,661-26,838	-	0	0	0	1	3	3	0	0	11
25495	27720	25,495-26,454;27,554-27,720	-	0	0	0	0	0	1	0	0	3
25495	27687	25,495-26,454;27,554-27,687	-	0	0	0	3	0	2	0	0	10
25495	27571	25,495-26,454;27,489-27,571	-	0	1	0	4	3	2	0	0	4
25495	26790	25,495-26,454;26,623-26,790	-	0	0	0	0	0	1	0	0	2
25495	26465	25,495-26,465	-	0	0	0	5	5	4	0	1	1
25495	26556	25,495-26,556	-	0	0	0	6	4	5	0	14	1
25495	26613	25,495-26,613	-	0	1	0	10	3	3	1	15	3
25495	26624	25,495-26,624	-	0	0	0	1	2	3	1	15	2
25495	26709	25,495-26,709	-	0	0	0	3	5	6	1	73	39
25495	27676	25,495-26,454;27,489-27,676	-	0	0	0	1	0	0	0	0	3
25495	27676	25,495-26,454;27,473-27,676	-	0	0	0	1	0	0	0	0	3
25495	27571	25,495-27,571	-	0	0	0	1	0	0	0	0	4
26275	29693	26,275-29,693	+	0	0	0	2	1	2	0	0	0
26841	26964	26,841-26,964	-	0	0	0	0	5	4	0	0	0
26841	27041	26,841-27,041	-	0	0	1	3	1	3	0	10	0
26841	27067	26,841-27,067	-	0	0	0	5	5	3	0	14	0
26841	27127	26,841-27,127	-	0	0	0	2	3	4	0	31	0
26841	27146	26,841-27,146	-	0	0	0	3	3	6	0	44	0
26841	27396	26,841-27,396	-	0	0	0	18	26	21	0	10	28
26841	27676	26,841-27,399;27,489-27,676	-	0	0	0	2	2	2	0	0	3
26841	27571	26,841-27,399;27,489-27,571	-	0	0	0	2	1	2	0	0	4
26841	27438	26,841-27,438	-	3	0	4	179	182	215	2	426	324
26841	27470	26,841-27,470	-	4	3	5	426	348	403	2	431	1088
26841	27571	26,841-27,571	-	0	0	0	11	14	12	0	13	4
26841	27676	26,841-27,676	-	0	0	0	12	17	13	0	19	3
26841	27687	26,841-27,687	-	0	0	0	13	8	15	0	16	10
26841	27720	26,841-27,720	-	0	0	0	3	4	3	0	6	3
26841	28235	26,841-28,235	-	0	0	0	3	3	4	0	6	2
26843	27438	26,843-27,438	+	0	0	0	4	3	3	0	0	10
26843	29693	26,843-29,693	+	0	1	1	2	6	5	0	0	10
26935	29693	26,935-29,693	+	0	0	0	0	1	1	0	0	0
27012	29693	27,012-29,693	+	0	0	0	0	2	4	0	2	1
27885	29693	27,885-29,693	+	1	0	0	1	1	5	0	4	0
28279	29693	28,279-29,693	+	4	2	1	4	2	8	1	12	1
28304	29693	28,304-29,693	+	1	2	2	20	14	15	1	18	7
28522	29693	28,522-29,693	+	2	0	0	4	4	8	0	8	5
28704	29693	28,704-29,693	+	4	5	3	307	528	481	19	3840	4
28719	29693	28,719-29,693	+	2	1	2	208	398	321	18	3561	38
28914	29693	28,914-29,693	+	3	0	2	335	748	442	20	4439	196
28996	29693	28,996-29,693	+	4	0	2	165	305	262	12	3104	39
29037	29693	29,037-29,693	+	1	1	5	235	324	304	5	2705	1
29077	29693	29,077-29,693	+	0	2	7	207	398	265	14	3298	21
29100	29693	29,100-29,693	+	1	5	1	120	210	171	18	3314	6
29126	29672	29,126-29,672	-	0	0	0	0	1	0	0	0	0
29128	29693	29,128-29,693	+	0	1	2	131	260	190	17	3071	219
29144	29693	29,144-29,693	+	2	5	8	539	870	497	19	3335	30
29168	29672	29,168-29,672	-	0	0	0	0	1	0	0	0	0
29199	29693	29,199-29,693	+	1	1	3	216	408	274	13	3445	11
29232	29693	29,232-29,693	+	0	2	0	259	433	313	18	3814	114
29304	29693	29,304-29,693	+	1	1	6	301	432	380	19	3993	13
29347	29693	29,347-29,693	+	3	1	6	375	562	440	18	3539	3
29372	29693	29,372-29,693	+	90	74	112	14962	13376	19221	34	4836	16
29510	29693	29,510-29,693	+	10	5	13	1467	1581	1459	5	953	1
29562	29672	29,562-29,672	-	0	0	0	0	1	2	0	0	0
29581	29672	29,581-29,672	-	0	0	0	0	1	1	0	0	0
29583	29693	29,583-29,693	+	5	3	21	746	1023	889	1	130	1
29786	30564	29,786-30,564	+	0	0	0	0	0	4	0	3	1
29863	30564	29,863-30,564	+	0	0	0	3	2	3	0	3	2
29928	30564	29,928-30,564	+	0	0	0	43	50	48	0	28	52
32095	33270	32,095-33,270	+	0	0	0	3	2	0	0	0	1
57764	58688	57,764-58,688	+	0	0	0	1	2	0	0	5	0
57856	58688	57,856-58,688	+	0	0	0	1	1	0	0	4	1
61069	62375	61,069-61,473;61,601-62,375	+	0	0	0	0	1	0	0	0	1
67139	68621	67,139-68,621	-	0	0	0	12	6	11	1	39	6
67139	68644	67,139-68,644	-	1	0	0	17	16	18	0	58	6
67139	68668	67,139-68,668	-	0	0	0	26	24	30	0	42	10
67139	68679	67,139-68,679	-	1	0	0	28	33	27	0	38	33
67139	68768	67,139-68,768	-	0	0	0	2	7	6	0	8	0
67139	68952	67,139-68,952	-	0	0	0	17	10	12	0	8	14
67139	69246	67,139-69,246	-	1	0	0	30	23	28	0	14	15
67139	69779	67,139-69,779	-	0	0	0	35	27	48	0	9	50
67139	71129	67,139-71,129	-	0	0	0	1	0	1	0	0	2
67139	71242	67,139-71,242	-	0	0	0	1	1	5	0	0	4
67139	68412	67,139-68,412	-	0	0	0	1	2	0	0	1	0
71375	76550	71,375-71,429;72,388-76,550	+	0	0	0	0	2	3	0	0	45
71375	74563	71,375-71,429;72,388-74,563	+	0	0	0	0	0	2	0	0	45
71431	74345	71,431-74,345	-	0	0	0	2	2	1	0	0	1
71431	74443	71,431-74,443	-	0	0	0	6	3	6	0	1	4
71431	74470	71,431-74,470	-	0	0	0	8	4	2	0	2	11
71431	74266	71,431-74,266	-	0	0	1	1	1	0	0	0	1
73303	73772	73,303-73,772	-	0	0	0	0	0	2	0	0	0
73303	74266	73,303-74,266	-	0	0	3	1	2	1	0	4	1
73303	74345	73,303-74,345	-	0	0	0	0	0	1	0	3	1
73303	74443	73,303-74,443	-	0	0	0	2	7	3	0	8	4
73303	74470	73,303-74,470	-	0	0	0	5	2	4	0	3	11
73320	74470	73,320-74,470	-	0	0	0	1	2	1	0	3	11
73579	76550	73,579-75,139;75,287-75,654;76,249-76,550	+	0	0	0	0	0	1	0	0	0
73812	76550	73,812-75,139;75,287-75,651;76,249-76,550	+	0	0	0	0	0	1	0	0	2
74364	76550	74,364-75,139;75,287-75,654;76,249-76,550	+	0	0	0	0	0	1	0	0	1
74364	76550	74,364-75,139;75,287-75,379;75,461-75,654;76,249-76,550	+	0	0	0	0	1	3	0	0	1
74629	76550	74,629-75,139;75,287-75,379;75,461-75,651;76,249-76,550	+	0	0	0	3	7	7	0	0	37
74629	76550	74,629-75,139;75,287-75,379;75,461-75,654;76,249-76,550	+	0	0	0	46	39	61	0	0	37
74629	76550	74,629-75,139;75,287-75,654;76,249-76,550	+	1	0	0	0	1	1	0	0	37
74629	76550	74,629-75,379;75,461-75,654;76,249-76,550	+	0	0	0	0	0	1	0	0	37
74629	76550	74,629-75,651;76,249-76,550	+	0	0	0	0	0	1	0	0	37
74629	76550	74,629-76,550	+	0	0	0	0	0	4	0	2	37
74661	76550	74,661-75,139;75,287-75,654;76,249-76,550	+	0	0	0	21	18	18	0	0	597
74661	76550	74,661-75,139;75,287-76,154;76,249-76,550	+	0	0	0	0	0	1	0	0	597
74661	76550	74,661-75,139;75,287-75,651;76,249-76,550	+	0	0	0	1	2	1	0	0	597
74661	76550	74,661-75,139;75,287-75,379;75,461-76,154;76,249-76,550	+	0	0	0	0	0	1	0	0	597
74661	76550	74,661-76,550	+	0	0	0	16	6	11	0	4	597
74661	76550	74,661-76,154;76,249-76,550	+	0	0	0	1	0	0	0	0	597
74720	76550	74,720-75,139;75,287-75,379;75,461-75,651;76,249-76,550	+	0	0	0	2	2	3	0	0	30
74720	76550	74,720-75,139;75,287-75,379;75,461-75,654;76,249-76,550	+	0	0	0	8	7	11	0	0	30
74804	76550	74,804-75,139;75,287-75,379;75,461-75,654;76,249-76,550	+	0	0	0	2	2	6	0	0	2
74804	76550	74,804-76,550	+	0	0	0	0	0	1	0	0	2
74896	76550	74,896-75,139;75,287-75,379;75,461-75,651;76,249-76,550	+	0	0	0	0	0	1	0	0	1
75060	76550	75,060-75,139;75,287-75,654;76,249-76,550	+	0	0	0	1	0	1	0	0	1
75074	76550	75,074-75,654;76,249-76,550	+	0	0	0	0	0	1	0	0	0
75105	76550	75,105-75,139;75,287-75,379;75,461-75,654;76,249-76,550	+	0	0	0	4	5	6	0	0	3
75144	76550	75,144-75,654;76,249-76,550	+	0	0	0	1	0	0	0	0	1
75307	76550	75,307-75,379;75,461-75,654;76,249-76,550	+	0	0	0	15	10	14	0	0	20
75307	76550	75,307-75,651;76,249-76,550	+	0	0	0	0	0	1	0	0	20
75360	76550	75,360-75,651;76,249-76,550	+	0	0	0	1	3	2	0	0	21
117686	117986	117,686-117,986	-	0	0	0	1	0	0	0	1	0
122511	123327	122,511-123,327	-	0	0	0	4	1	1	2	11	0
122511	123504	122,511-123,504	-	0	0	0	2	1	1	1	3	1
122511	123518	122,511-123,518	-	2	0	1	2	7	8	1	1	0
122511	123702	122,511-123,702	-	0	0	0	2	0	1	0	21	0
122511	123730	122,511-123,730	-	0	0	0	4	7	7	0	18	3
122511	124079	122,511-124,079	-	0	0	0	6	3	6	0	7	3
122511	124225	122,511-124,225	-	0	0	0	10	6	7	0	0	1
123187	124079	123,187-124,079	-	0	0	0	1	0	0	0	0	3
128174	130872	128,174-130,872	+	0	0	0	12	10	20	0	1	60
128369	130872	128,369-129,545;129,694-130,872	+	0	0	0	1	0	1	0	0	1
128369	130872	128,369-130,872	+	0	0	0	0	0	1	0	1	1
130562	130872	130,562-130,872	+	0	0	0	6	5	11	0	5	0
130817	131218	130,817-131,218	-	1	0	1	2	7	4	0	0	0

## Sheet: EBV
Start	Stop	exon composition	strand	EBV_Akata_10m	EBV_Akata_10m_cDNA	EBV_Akata_12h	EBV_Akata_12h_dcDNA	EBV_Akata_24h	EBV_Akata_24h_dcDNA	EBV_Akata_48h	EBV_Akata_48h_dcDNA	EBV_Akata_4h	EBV_Akata_4h_dcDNA	EBV_Akata_72h	EBV_Akata_72h_cDNA	EBV_Akata_8h	EBV_Akata_8h_cDNA	EBV_Akata_90m	EBV_Akata_90m_cDNA	EBV_Akata_lat	EBV_Akata_lat_cDNA	EBV_Akata_rand	CAGE
1.725	5.866	1,725-1,798;5,408-5,866	+	0	0	0	0	3	0	1	0	0	0	0	0	0	1	0	0	0	0	0	15.705
1.725	5.866	1,725-5,866	+	0	0	0	2	8	3	7	2	0	0	2	0	2	0	0	0	0	0	0	15.705
1.725	5.866	1,725-4,222;5,408-5,866	+	0	0	0	0	1	0	1	0	0	0	0	0	0	0	0	0	0	0	0	15.705
1.725	5.866	1,725-1,798;3,270-3,842;5,408-5,866	+	0	0	0	0	1	0	0	0	0	0	0	0	0	0	0	0	0	0	0	15.705
1.725	5.866	1,725-1,798;3,270-4,222;5,408-5,866	+	0	0	0	0	1	0	0	0	0	0	0	0	0	0	0	0	0	0	0	15.705
1.725	5.866	1,725-3,842;5,408-5,866	+	0	0	0	1	0	0	0	0	0	0	0	0	0	0	0	0	0	0	0	15.705
8.601	10.175	8,601-10,175	+	0	0	0	0	0	0	1	0	0	0	0	0	0	0	0	0	0	0	0	74
9.558	10.175	9,558-10,175	+	0	0	0	0	1	0	0	0	1	0	0	0	1	0	0	0	0	0	0	187
10.029	11.807	10,029-11,807	-	0	0	0	0	1	0	1	0	0	0	0	0	0	0	0	0	0	0	0	7
37.908	39.435	37,908-39,435	-	0	0	0	0	0	1	0	1	0	0	0	0	0	0	0	0	0	0	0	8
37.908	40.397	37,908-40,397	-	0	0	0	4	0	10	0	7	0	0	0	0	0	0	0	0	0	0	0	5
37.908	40.397	37,908-38,306;38,555-40,397	-	0	0	0	1	0	0	0	0	0	0	0	0	0	0	0	0	0	0	0	6
40.554	43.152	40,554-43,152	+	0	0	0	0	0	0	1	0	0	0	0	0	0	0	0	0	0	0	0	38
40.554	43.152	40,554-40,712;41,946-43,152	+	0	0	0	0	1	0	0	0	0	0	0	0	0	0	0	0	0	0	0	38
40.561	43.152	40,561-41,506;41,946-43,152	+	0	0	0	0	0	0	0	0	0	0	1	0	0	0	0	0	0	0	0	5
40.917	43.152	40,917-43,152	+	0	0	0	0	0	0	0	0	0	0	1	0	1	0	0	0	0	0	0	29
40.917	43.152	40,917-41,506;41,946-43,152	+	0	0	0	0	1	0	0	0	0	0	0	1	0	0	0	0	0	0	0	29
41.399	43.152	41,399-41,506;41,946-43,152	+	1	0	1	8	36	10	14	4	1	1	4	0	22	10	3	1	0	0	0	24
41.399	43.152	41,399-43,152	+	0	0	0	0	3	0	0	0	0	0	0	1	0	0	0	0	0	0	0	24
41.399	43.152	41,399-41,527;41,946-43,152	+	0	0	0	0	1	0	0	0	0	0	0	0	0	0	0	0	0	0	0	24
41.553	43.152	41,553-41,689;41,946-43,152	+	2	0	1	1	43	1	7	1	1	0	2	0	7	0	3	0	1	1	0	13.843
41.553	43.152	41,553-41,605;41,946-43,152	+	0	0	0	0	6	0	1	0	0	0	0	0	0	0	0	0	0	0	0	13.843
41.553	43.152	41,553-41,594;41,946-43,152	+	0	0	0	0	2	1	0	0	0	0	0	0	0	0	0	0	0	0	0	13.843
41.553	43.152	41,553-41,586;41,946-43,152	+	0	0	0	0	1	0	0	0	0	0	0	0	0	0	1	0	0	0	0	13.843
41.553	43.152	41,553-43,152	+	2	0	1	1	34	0	3	0	0	0	1	0	10	1	1	0	0	0	0	13.843
41.774	43.152	41,774-43,152	+	0	0	0	0	1	0	0	0	0	0	0	0	0	0	1	0	0	0	0	201
136.999	142.964	136,999-142,964	-	0	0	0	1	0	0	0	0	0	0	0	0	0	0	0	0	0	0	0	3
137.907	160.071	137,907-138,031;149,126-149,622;149,782-149,893;154,809-154,891;156,069-156,279;156,388-156,470;158,167-158,293;159,323-160,071	+	0	0	0	0	0	0	0	0	0	0	0	0	1	0	0	0	0	0	0	5
137.907	160.071	137,907-138,031;138,993-139,098;145,776-145,877;149,126-149,622;149,782-149,893;154,809-156,283;156,388-156,470;158,167-160,071	+	0	0	0	0	0	0	1	0	0	0	0	0	0	0	0	0	0	0	0	5
137.907	160.071	137,907-138,031;145,776-145,877;149,126-149,622;149,782-149,893;154,809-156,279;156,388-156,470;158,167-160,071	+	0	0	0	0	1	0	1	0	0	0	0	0	0	0	0	0	0	0	0	5
137.907	160.071	137,907-138,031;149,126-149,622;149,782-149,893;154,809-156,279;156,388-156,470;158,167-160,071	+	0	0	0	0	1	0	0	0	0	0	0	0	0	0	0	0	0	0	0	5
140.239	140.494	140,239-140,494	-	0	0	0	1	1	0	0	0	0	0	0	2	2	0	0	0	0	0	0	10
140.239	142.964	140,239-142,964	-	0	0	0	1	0	0	0	0	0	0	0	0	0	0	0	0	0	0	0	14
143.121	214.475	143,121-143,279;213,269-214,475	+	0	0	0	0	2	0	0	0	0	0	0	0	0	0	0	0	0	0	0	217
144.271	177.188	144,271-144,335;145,776-145,877;149,126-149,257;149,468-149,893;159,323-159,460;165,605-165,999;172,897-173,005;176,731-177,188	+	0	0	0	0	0	0	0	0	0	0	1	0	0	0	0	0	0	0	0	9
144.271	177.188	144,271-144,335;145,776-145,877;149,126-149,257;149,782-149,893;159,323-159,460;165,605-165,999;171,381-171,595;172,349-172,519;172,603-172,818;172,897-173,005;176,731-177,188	+	0	0	0	0	0	0	1	0	0	0	0	0	0	0	0	0	0	0	0	17
148.552	149.927	148,552-149,927	-	0	0	2	1	60	6	21	2	0	0	13	0	6	0	1	0	0	0	0	6
148.552	151.293	148,552-151,293	-	0	0	0	0	1	0	1	0	0	0	0	0	2	0	0	0	0	0	0	7
148.552	150.915	148,552-150,915	-	1	0	0	1	6	2	5	3	0	0	5	1	0	0	0	0	0	0	0	9
148.552	150.867	148,552-150,867	-	0	0	0	0	1	1	0	1	0	0	0	0	0	0	0	0	0	0	0	12
148.552	150.043	148,552-150,043	-	0	0	0	0	4	0	1	0	0	0	0	0	0	0	0	0	0	0	0	15
148.552	151.317	148,552-151,317	-	0	0	0	0	1	0	0	0	0	0	0	0	0	0	0	0	0	0	0	11
