# Supplementary material for: Identification of herpesvirus transcripts from genomic regions around the replication origins
Source: Sci Rep. 2023 Sep 29;13:16395. doi: 10.1038/s41598-023-43344-y (PMC10541914; doi:10.1038/s41598-023-43344-y)
Supplement: Supplementary file 13 — Supplementary Table 3. [file 41598_2023_43344_MOESM13_ESM.xlsx]

## Sheet: lncRNAs
Transcript	Time point	Untreated	PAA-treated	Ratio: PAA/UT
AZURE	1h	0.00127605	0	0
	2h	0.000895055	0.00131148	1.46525
	4h	0.00116222	0.00100033	0.860712
	6h	0.0016786	0.000686813	0.409159
	8h	0.00123104	0.00266569	2.1654
	12h	0.00190542	0.00178358	0.936053
CTO-S	1h	0.0280732	0.0303951	1.08271
	2h	0.0297606	0.0229508	0.771182
	4h	0.0301558	0.0380127	1.26054
	6h	0.0261262	0.0461146	1.76507
	8h	0.0349832	0.0791893	2.26364
	12h	0.0299167	0.0718048	2.40016
NOIR-1	1h	0.00808167	0.00911854	1.1283
	2h	0.00917431	0.00655738	0.714754
	4h	0.0272255	0.0103368	0.379672
	6h	0.0291177	0.0158948	0.545882
	8h	0.0265904	0.0325857	1.22547
	12h	0.0298777	0.0292507	0.979015

## Sheet: Early
Transcript	Time point	Untreated	PAA-treated	Ratio: PAA/UT
EP0	1h	0.0501914	0.0303951	0.605584
	2h	0.0501231	0.0511475	1.02044
	4h	0.0122298	0.0123626	1.01086
	6h	0.017223	0.0343448	1.99412
	8h	0.00951519	0.00588289	0.618263
	12h	0.00208113	0.00803659	3.86165
UL50	1h	0.0348788	0.0425532	1.22003
	2h	0.0277467	0.0367213	1.32345
	4h	0.0141197	0.0356786	2.52687
	6h	0.00866276	0.0266876	3.08073
	8h	0.00754553	0.0139719	1.85168
	12h	0.00386161	0.0119395	3.09184
UL51	1h	0.00212675	0.00303951	1.42918
	2h	0.0073842	0.00196721	0.266408
	4h	0.00762859	0.00566856	0.743068
	6h	0.00461015	0.0091248	1.97929
	8h	0.00403346	0.00629653	1.56108
	12h	0.00139783	0.00493107	3.52766

## Sheet: Late2
Transcript	Time point	Untreated	PAA-treated	Ratio: PAA/UT
UL19	1h	0.00935772	0.0121581	1.29925
	2h	0.00895055	0.00655738	0.732623
	4h	0.0163452	0.0136712	0.836406
	6h	0.0233984	0.0150118	0.641572
	8h	0.0216735	0.0117658	0.542865
	12h	0.0387605	0.0167237	0.431461
UL25	1h	0	0.00303951	0
	2h	0.000895055	0	0
	4h	0.00201533	0.000666889	0.330908
	6h	0.0033452	0.000981162	0.293304
	8h	0.00178138	0.001149	0.645006
	12h	0.0046269	0.00132195	0.285709
UL47	1h	0.00127605	0	0
	2h	0.000895055	0.000655738	0.732623
	4h	0.00208952	0	0
	6h	0.00423246	0.00147174	0.347727
	8h	0.00171621	0.000735362	0.42848
	12h	0.0094217	0.00130096	0.138082
UL48	1h	0	0	0
	2h	0	0	0
	4h	0.000148368	0	0
	6h	0.000413654	0	0
	8h	0.000144828	4.59601e-05	0.317343
	12h	0.00131584	8.39331e-05	0.0637869
