# Supplementary material for: Identification of herpesvirus transcripts from genomic regions around the replication origins
Source: Sci Rep. 2023 Sep 29;13:16395. doi: 10.1038/s41598-023-43344-y (PMC10541914; doi:10.1038/s41598-023-43344-y)
Supplement: Supplementary file 14 — Supplementary Table 4. [file 41598_2023_43344_MOESM14_ESM.xlsx]

## Sheet: Viruses and cells
Viruses	Cell lines	Time points
EHV-1	Rabbit kidney (RK-13)	1h, 2h, 4h, 6h, 8h, 12h, 18h, 24h, 48 h
HSV-1	African green monkey cells (Chlorocebus sabaeus)	1h, 2h, 4h, 6h, 8h, 10h, 12h, 24 h
PRV	PK-15 porcine kidney epithelial cell line	0h, 1h, 2h, 4h, 6h, 8h, 12 h
VZV	Human primary embryonic lung fibroblast cell line (MRC-5)	Mixed: 1h, 2h, 4h, 6h, 8h, 12 h
SVV	African green monkey (AGM) kidney epithelial BS-C-1 cells, Rhesus macaque kidney epithelial cells LLC-MK2 cells	72h
KSHV	KSHV-positive primary effusion lymphoma cell line iBCBL1-3xFLAG-RTA	24h
EBV	Akata cells	10 min, 90 min, 4, 12, 24, 48, 72 h
HCMV	Human primary embryonic lung fibroblast cell line (MRC-5)	Mixed: 1h, 3h, 6h, 12h, 24h, 72h, 96h, 120h
BoHV-1	Madin–Darby Bovine Kidney	1, 2, 4, 6, 8, 12 h
